# Supplementary material for: Loss of variation of state detected in soybean metabolic and human myelomonocytic leukaemia cell transcriptional networks under external stimuli
Source: Sci Rep. 2016 Oct 24;6:35946. doi: 10.1038/srep35946 (PMC5075873; doi:10.1038/srep35946)
Supplement: Supplementary Information [file srep35946-s3.xml]

<?xml version="1.0" encoding="UTF-8"?>
<!--- Soybean metabolic network model (flooded model) -->
<!--- Set end-time as 96 sec to simulate 4 days in WinBestKit ver.2 -->
<WinBEST-KIT_Document>
  <ListOfLayers NumberOfLayers="1">
    <LayerData LayerID="1" LayerName="TCA cycle">
      <SymbolData SymbolType="Shortcut" SymbolID="1" SymbolName="Pyr" SymbolSize="50" Left="243" Top="93">
        <ListOfLocalKineticVariables NumberOfLocalKineticVariables="2">
          <LocalKineticVariable Name="Concentration" Value="0.94" AllowMinusQuantity="False"/>
          <LocalKineticVariable Name="Coefficient" Value="1" AllowMinusQuantity="False"/>
        </ListOfLocalKineticVariables>
        <ReactantType>Pool</ReactantType>
      </SymbolData>
      <SymbolData SymbolType="Shortcut" SymbolID="2" SymbolName="H+" SymbolSize="50" Left="244" Top="24">
        <ListOfLocalKineticVariables NumberOfLocalKineticVariables="2">
          <LocalKineticVariable Name="Concentration" Value="20" AllowMinusQuantity="False"/>
          <LocalKineticVariable Name="Coefficient" Value="1" AllowMinusQuantity="False"/>
        </ListOfLocalKineticVariables>
        <ReactantType>Pool</ReactantType>
      </SymbolData>
      <SymbolData SymbolType="Reactant" SymbolID="3" SymbolName="Citrate" SymbolSize="50" Left="490" Top="90">
        <ListOfLocalKineticVariables NumberOfLocalKineticVariables="2">
          <LocalKineticVariable Name="Concentration" Value="12.1" AllowMinusQuantity="False"/>
          <LocalKineticVariable Name="Coefficient" Value="1" AllowMinusQuantity="False"/>
        </ListOfLocalKineticVariables>
        <ReactantType>Variable</ReactantType>
      </SymbolData>
      <SymbolData SymbolType="Reactant" SymbolID="4" SymbolName="Isocitrate" SymbolSize="50" Left="670" Top="40">
        <ListOfLocalKineticVariables NumberOfLocalKineticVariables="2">
          <LocalKineticVariable Name="Concentration" Value="2.84" AllowMinusQuantity="False"/>
          <LocalKineticVariable Name="Coefficient" Value="1" AllowMinusQuantity="False"/>
        </ListOfLocalKineticVariables>
        <ReactantType>Variable</ReactantType>
      </SymbolData>
      <SymbolData SymbolType="Reactant" SymbolID="5" SymbolName="Succinyl-CoA" SymbolSize="50" Left="900" Top="157">
        <ListOfLocalKineticVariables NumberOfLocalKineticVariables="2">
          <LocalKineticVariable Name="Concentration" Value="1.0" AllowMinusQuantity="False"/>
          <LocalKineticVariable Name="Coefficient" Value="1" AllowMinusQuantity="False"/>
        </ListOfLocalKineticVariables>
        <ReactantType>Variable</ReactantType>
      </SymbolData>
      <SymbolData SymbolType="Reactant" SymbolID="6" SymbolName="Succinate" SymbolSize="50" Left="1001" Top="339">
        <ListOfLocalKineticVariables NumberOfLocalKineticVariables="2">
          <LocalKineticVariable Name="Concentration" Value="1.34" AllowMinusQuantity="False"/>
          <LocalKineticVariable Name="Coefficient" Value="1" AllowMinusQuantity="False"/>
        </ListOfLocalKineticVariables>
        <ReactantType>Variable</ReactantType>
      </SymbolData>
      <SymbolData SymbolType="Reactant" SymbolID="7" SymbolName="Fumarate" SymbolSize="50" Left="861" Top="523">
        <ListOfLocalKineticVariables NumberOfLocalKineticVariables="2">
          <LocalKineticVariable Name="Concentration" Value="2.70" AllowMinusQuantity="False"/>
          <LocalKineticVariable Name="Coefficient" Value="1" AllowMinusQuantity="False"/>
        </ListOfLocalKineticVariables>
        <ReactantType>Variable</ReactantType>
      </SymbolData>
      <SymbolData SymbolType="Reactant" SymbolID="8" SymbolName="Malate" SymbolSize="50" Left="540" Top="480">
        <ListOfLocalKineticVariables NumberOfLocalKineticVariables="2">
          <LocalKineticVariable Name="Concentration" Value="44.0" AllowMinusQuantity="False"/>
          <LocalKineticVariable Name="Coefficient" Value="1" AllowMinusQuantity="False"/>
        </ListOfLocalKineticVariables>
        <ReactantType>Variable</ReactantType>
      </SymbolData>
      <SymbolData SymbolType="Reactant" SymbolID="9" SymbolName="Acetyl - CoA" SymbolSize="50" Left="1103" Top="37">
        <ListOfLocalKineticVariables NumberOfLocalKineticVariables="2">
          <LocalKineticVariable Name="Concentration" Value="0.011" AllowMinusQuantity="False"/>
          <LocalKineticVariable Name="Coefficient" Value="1" AllowMinusQuantity="False"/>
        </ListOfLocalKineticVariables>
        <ReactantType>Variable</ReactantType>
      </SymbolData>
      <SymbolData SymbolType="Shortcut" SymbolID="10" SymbolName="Acetyl - CoA" SymbolSize="50" Left="361" Top="173">
        <ListOfLocalKineticVariables NumberOfLocalKineticVariables="2">
          <LocalKineticVariable Name="Concentration" Value="0.011" AllowMinusQuantity="False"/>
          <LocalKineticVariable Name="Coefficient" Value="1" AllowMinusQuantity="False"/>
        </ListOfLocalKineticVariables>
        <ReactantType>Variable</ReactantType>
      </SymbolData>
      <SymbolData SymbolType="Shortcut" SymbolID="11" SymbolName="OAA" SymbolSize="50" Left="411" Top="246">
        <ListOfLocalKineticVariables NumberOfLocalKineticVariables="2">
          <LocalKineticVariable Name="Concentration" Value="1.80" AllowMinusQuantity="False"/>
          <LocalKineticVariable Name="Coefficient" Value="1" AllowMinusQuantity="False"/>
        </ListOfLocalKineticVariables>
        <ReactantType>Variable</ReactantType>
      </SymbolData>
      <SymbolData SymbolType="Shortcut" SymbolID="12" SymbolName="2OG" SymbolSize="50" Left="803" Top="49">
        <ListOfLocalKineticVariables NumberOfLocalKineticVariables="2">
          <LocalKineticVariable Name="Concentration" Value="0.295" AllowMinusQuantity="False"/>
          <LocalKineticVariable Name="Coefficient" Value="1" AllowMinusQuantity="False"/>
        </ListOfLocalKineticVariables>
        <ReactantType>Variable</ReactantType>
      </SymbolData>
      <SymbolData SymbolType="Shortcut" SymbolID="13" SymbolName="PEP" SymbolSize="50" Left="265" Top="244">
        <ListOfLocalKineticVariables NumberOfLocalKineticVariables="2">
          <LocalKineticVariable Name="Concentration" Value="10" AllowMinusQuantity="False"/>
          <LocalKineticVariable Name="Coefficient" Value="1" AllowMinusQuantity="False"/>
        </ListOfLocalKineticVariables>
        <ReactantType>Pool</ReactantType>
      </SymbolData>
      <SymbolData SymbolType="Reactant" SymbolID="14" SymbolName="GDP" SymbolSize="50" Left="216" Top="403">
        <ListOfLocalKineticVariables NumberOfLocalKineticVariables="2">
          <LocalKineticVariable Name="Concentration" Value="1" AllowMinusQuantity="False"/>
          <LocalKineticVariable Name="Coefficient" Value="1" AllowMinusQuantity="False"/>
        </ListOfLocalKineticVariables>
        <ReactantType>Variable</ReactantType>
      </SymbolData>
      <SymbolData SymbolType="Reactant" SymbolID="15" SymbolName="GTP" SymbolSize="50" Left="379" Top="329">
        <ListOfLocalKineticVariables NumberOfLocalKineticVariables="2">
          <LocalKineticVariable Name="Concentration" Value="1" AllowMinusQuantity="False"/>
          <LocalKineticVariable Name="Coefficient" Value="1" AllowMinusQuantity="False"/>
        </ListOfLocalKineticVariables>
        <ReactantType>Pool</ReactantType>
      </SymbolData>
      <SymbolData SymbolType="Reactant" SymbolID="16" SymbolName="EP" SymbolSize="50" Left="304" Top="411">
        <ListOfLocalKineticVariables NumberOfLocalKineticVariables="2">
          <LocalKineticVariable Name="Concentration" Value="1" AllowMinusQuantity="False"/>
          <LocalKineticVariable Name="Coefficient" Value="1" AllowMinusQuantity="False"/>
        </ListOfLocalKineticVariables>
        <ReactantType>Variable</ReactantType>
      </SymbolData>
      <SymbolData SymbolType="Reactant" SymbolID="17" SymbolName="Lactate" SymbolSize="50" Left="211" Top="282">
        <ListOfLocalKineticVariables NumberOfLocalKineticVariables="2">
          <LocalKineticVariable Name="Concentration" Value="0.676" AllowMinusQuantity="False"/>
          <LocalKineticVariable Name="Coefficient" Value="1" AllowMinusQuantity="False"/>
        </ListOfLocalKineticVariables>
        <ReactantType>Variable</ReactantType>
      </SymbolData>
      <SymbolData SymbolType="Reactant" SymbolID="18" SymbolName="Ala" SymbolSize="50" Left="71" Top="16">
        <ListOfLocalKineticVariables NumberOfLocalKineticVariables="2">
          <LocalKineticVariable Name="Concentration" Value="8.85" AllowMinusQuantity="False"/>
          <LocalKineticVariable Name="Coefficient" Value="1" AllowMinusQuantity="False"/>
        </ListOfLocalKineticVariables>
        <ReactantType>Variable</ReactantType>
      </SymbolData>
      <SymbolData SymbolType="Reactant" SymbolID="19" SymbolName="NAD" SymbolSize="50" Left="103" Top="94">
        <ListOfLocalKineticVariables NumberOfLocalKineticVariables="2">
          <LocalKineticVariable Name="Concentration" Value="0.001" AllowMinusQuantity="False"/>
          <LocalKineticVariable Name="Coefficient" Value="1" AllowMinusQuantity="False"/>
        </ListOfLocalKineticVariables>
        <ReactantType>Pool</ReactantType>
      </SymbolData>
      <SymbolData SymbolType="Shortcut" SymbolID="20" SymbolName="2OG" SymbolSize="50" Left="9" Top="75">
        <ListOfLocalKineticVariables NumberOfLocalKineticVariables="2">
          <LocalKineticVariable Name="Concentration" Value="0.295" AllowMinusQuantity="False"/>
          <LocalKineticVariable Name="Coefficient" Value="1" AllowMinusQuantity="False"/>
        </ListOfLocalKineticVariables>
        <ReactantType>Variable</ReactantType>
      </SymbolData>
      <SymbolData SymbolType="Reactant" SymbolID="21" SymbolName="Glu" SymbolSize="50" Left="24" Top="231">
        <ListOfLocalKineticVariables NumberOfLocalKineticVariables="2">
          <LocalKineticVariable Name="Concentration" Value="5.6" AllowMinusQuantity="False"/>
          <LocalKineticVariable Name="Coefficient" Value="1" AllowMinusQuantity="False"/>
        </ListOfLocalKineticVariables>
        <ReactantType>Variable</ReactantType>
      </SymbolData>
      <SymbolData SymbolType="Reactant" SymbolID="22" SymbolName="Asp" SymbolSize="50" Left="827" Top="639">
        <ListOfLocalKineticVariables NumberOfLocalKineticVariables="2">
          <LocalKineticVariable Name="Concentration" Value="4.339" AllowMinusQuantity="False"/>
          <LocalKineticVariable Name="Coefficient" Value="1" AllowMinusQuantity="False"/>
        </ListOfLocalKineticVariables>
        <ReactantType>Pool</ReactantType>
      </SymbolData>
      <SymbolData SymbolType="Shortcut" SymbolID="23" SymbolName="Ala" SymbolSize="50" Left="982" Top="606">
        <ListOfLocalKineticVariables NumberOfLocalKineticVariables="2">
          <LocalKineticVariable Name="Concentration" Value="8.85" AllowMinusQuantity="False"/>
          <LocalKineticVariable Name="Coefficient" Value="1" AllowMinusQuantity="False"/>
        </ListOfLocalKineticVariables>
        <ReactantType>Variable</ReactantType>
      </SymbolData>
      <SymbolData SymbolType="Shortcut" SymbolID="24" SymbolName="OAA" SymbolSize="50" Left="87" Top="236">
        <ListOfLocalKineticVariables NumberOfLocalKineticVariables="2">
          <LocalKineticVariable Name="Concentration" Value="1.80" AllowMinusQuantity="False"/>
          <LocalKineticVariable Name="Coefficient" Value="1" AllowMinusQuantity="False"/>
        </ListOfLocalKineticVariables>
        <ReactantType>Variable</ReactantType>
      </SymbolData>
      <SymbolData SymbolType="Shortcut" SymbolID="25" SymbolName="2OG" SymbolSize="50" Left="9" Top="403">
        <ListOfLocalKineticVariables NumberOfLocalKineticVariables="2">
          <LocalKineticVariable Name="Concentration" Value="0.295" AllowMinusQuantity="False"/>
          <LocalKineticVariable Name="Coefficient" Value="1" AllowMinusQuantity="False"/>
        </ListOfLocalKineticVariables>
        <ReactantType>Variable</ReactantType>
      </SymbolData>
      <SymbolData SymbolType="Shortcut" SymbolID="26" SymbolName="Asp" SymbolSize="50" Left="68" Top="403">
        <ListOfLocalKineticVariables NumberOfLocalKineticVariables="2">
          <LocalKineticVariable Name="Concentration" Value="4.339" AllowMinusQuantity="False"/>
          <LocalKineticVariable Name="Coefficient" Value="1" AllowMinusQuantity="False"/>
        </ListOfLocalKineticVariables>
        <ReactantType>Pool</ReactantType>
      </SymbolData>
      <SymbolData SymbolType="Reactant" SymbolID="27" SymbolName="GABA" SymbolSize="50" Left="187" Top="529">
        <ListOfLocalKineticVariables NumberOfLocalKineticVariables="2">
          <LocalKineticVariable Name="Concentration" Value="5.34" AllowMinusQuantity="False"/>
          <LocalKineticVariable Name="Coefficient" Value="1" AllowMinusQuantity="False"/>
        </ListOfLocalKineticVariables>
        <ReactantType>Variable</ReactantType>
      </SymbolData>
      <SymbolData SymbolType="Shortcut" SymbolID="28" SymbolName="Glu" SymbolSize="50" Left="4" Top="531">
        <ListOfLocalKineticVariables NumberOfLocalKineticVariables="2">
          <LocalKineticVariable Name="Concentration" Value="5.6" AllowMinusQuantity="False"/>
          <LocalKineticVariable Name="Coefficient" Value="1" AllowMinusQuantity="False"/>
        </ListOfLocalKineticVariables>
        <ReactantType>Variable</ReactantType>
      </SymbolData>
      <SymbolData SymbolType="Shortcut" SymbolID="29" SymbolName="H+" SymbolSize="50" Left="60" Top="600">
        <ListOfLocalKineticVariables NumberOfLocalKineticVariables="2">
          <LocalKineticVariable Name="Concentration" Value="20" AllowMinusQuantity="False"/>
          <LocalKineticVariable Name="Coefficient" Value="1" AllowMinusQuantity="False"/>
        </ListOfLocalKineticVariables>
        <ReactantType>Pool</ReactantType>
      </SymbolData>
      <SymbolData SymbolType="Reactant" SymbolID="30" SymbolName="SSA" SymbolSize="50" Left="186" Top="675">
        <ListOfLocalKineticVariables NumberOfLocalKineticVariables="2">
          <LocalKineticVariable Name="Concentration" Value="5" AllowMinusQuantity="False"/>
          <LocalKineticVariable Name="Coefficient" Value="1" AllowMinusQuantity="False"/>
        </ListOfLocalKineticVariables>
        <ReactantType>Variable</ReactantType>
      </SymbolData>
      <SymbolData SymbolType="Reactant" SymbolID="31" SymbolName="H+" SymbolSize="50" Left="1107" Top="110">
        <ListOfLocalKineticVariables NumberOfLocalKineticVariables="2">
          <LocalKineticVariable Name="Concentration" Value="20" AllowMinusQuantity="False"/>
          <LocalKineticVariable Name="Coefficient" Value="1" AllowMinusQuantity="False"/>
        </ListOfLocalKineticVariables>
        <ReactantType>Pool</ReactantType>
      </SymbolData>
      <SymbolData SymbolType="Reactant" SymbolID="32" SymbolName="Pyr" SymbolSize="50" Left="1080" Top="670">
        <ListOfLocalKineticVariables NumberOfLocalKineticVariables="2">
          <LocalKineticVariable Name="Concentration" Value="0.94" AllowMinusQuantity="False"/>
          <LocalKineticVariable Name="Coefficient" Value="1" AllowMinusQuantity="False"/>
        </ListOfLocalKineticVariables>
        <ReactantType>Pool</ReactantType>
      </SymbolData>
      <SymbolData SymbolType="Reactant" SymbolID="33" SymbolName="2OG" SymbolSize="50" Left="355" Top="736">
        <ListOfLocalKineticVariables NumberOfLocalKineticVariables="2">
          <LocalKineticVariable Name="Concentration" Value="0.295" AllowMinusQuantity="False"/>
          <LocalKineticVariable Name="Coefficient" Value="1" AllowMinusQuantity="False"/>
        </ListOfLocalKineticVariables>
        <ReactantType>Variable</ReactantType>
      </SymbolData>
      <SymbolData SymbolType="Reactant" SymbolID="34" SymbolName="Gln" SymbolSize="50" Left="435" Top="682">
        <ListOfLocalKineticVariables NumberOfLocalKineticVariables="2">
          <LocalKineticVariable Name="Concentration" Value="1.1" AllowMinusQuantity="False"/>
          <LocalKineticVariable Name="Coefficient" Value="1" AllowMinusQuantity="False"/>
        </ListOfLocalKineticVariables>
        <ReactantType>Pool</ReactantType>
      </SymbolData>
      <SymbolData SymbolType="Shortcut" SymbolID="35" SymbolName="Glu" SymbolSize="50" Left="625" Top="744">
        <ListOfLocalKineticVariables NumberOfLocalKineticVariables="2">
          <LocalKineticVariable Name="Concentration" Value="5.6" AllowMinusQuantity="False"/>
          <LocalKineticVariable Name="Coefficient" Value="2" AllowMinusQuantity="False"/>
        </ListOfLocalKineticVariables>
        <ReactantType>Variable</ReactantType>
      </SymbolData>
      <SymbolData SymbolType="Reactant" SymbolID="36" SymbolName="Acetaldehyde" SymbolSize="50" Left="950" Top="730">
        <ListOfLocalKineticVariables NumberOfLocalKineticVariables="2">
          <LocalKineticVariable Name="Concentration" Value="1.0" AllowMinusQuantity="False"/>
          <LocalKineticVariable Name="Coefficient" Value="1" AllowMinusQuantity="False"/>
        </ListOfLocalKineticVariables>
        <ReactantType>Variable</ReactantType>
      </SymbolData>
      <SymbolData SymbolType="Reactant" SymbolID="37" SymbolName="Alcohol" SymbolSize="50" Left="750" Top="738">
        <ListOfLocalKineticVariables NumberOfLocalKineticVariables="2">
          <LocalKineticVariable Name="Concentration" Value="1.0" AllowMinusQuantity="False"/>
          <LocalKineticVariable Name="Coefficient" Value="1" AllowMinusQuantity="False"/>
        </ListOfLocalKineticVariables>
        <ReactantType>Variable</ReactantType>
      </SymbolData>
      <SymbolData SymbolType="Reactant" SymbolID="38" SymbolName="PEP" SymbolSize="50" Left="1110" Top="261">
        <ListOfLocalKineticVariables NumberOfLocalKineticVariables="2">
          <LocalKineticVariable Name="Concentration" Value="10" AllowMinusQuantity="False"/>
          <LocalKineticVariable Name="Coefficient" Value="1" AllowMinusQuantity="False"/>
        </ListOfLocalKineticVariables>
        <ReactantType>Pool</ReactantType>
      </SymbolData>
      <SymbolData SymbolType="Reactant" SymbolID="39" SymbolName="OAA" SymbolSize="50" Left="1109" Top="419">
        <ListOfLocalKineticVariables NumberOfLocalKineticVariables="2">
          <LocalKineticVariable Name="Concentration" Value="1.80" AllowMinusQuantity="False"/>
          <LocalKineticVariable Name="Coefficient" Value="1" AllowMinusQuantity="False"/>
        </ListOfLocalKineticVariables>
        <ReactantType>Variable</ReactantType>
      </SymbolData>
      <SymbolData SymbolType="Reactant" SymbolID="40" SymbolName="LDHi" SymbolSize="50" Left="148" Top="281">
        <ListOfLocalKineticVariables NumberOfLocalKineticVariables="2">
          <LocalKineticVariable Name="Concentration" Value="0.0" AllowMinusQuantity="False"/>
          <LocalKineticVariable Name="Coefficient" Value="1" AllowMinusQuantity="False"/>
        </ListOfLocalKineticVariables>
        <ReactantType>Variable</ReactantType>
      </SymbolData>
      <SymbolData SymbolType="Shortcut" SymbolID="41" SymbolName="SSA" SymbolSize="50" Left="1031" Top="487">
        <ListOfLocalKineticVariables NumberOfLocalKineticVariables="2">
          <LocalKineticVariable Name="Concentration" Value="5" AllowMinusQuantity="False"/>
          <LocalKineticVariable Name="Coefficient" Value="1" AllowMinusQuantity="False"/>
        </ListOfLocalKineticVariables>
        <ReactantType>Variable</ReactantType>
      </SymbolData>
      <SymbolData SymbolType="Reactant" SymbolID="42" SymbolName="xi" SymbolSize="50" Left="144" Top="391">
        <ListOfLocalKineticVariables NumberOfLocalKineticVariables="2">
          <LocalKineticVariable Name="Concentration" Value="7" AllowMinusQuantity="False"/>
          <LocalKineticVariable Name="Coefficient" Value="1" AllowMinusQuantity="False"/>
        </ListOfLocalKineticVariables>
        <ReactantType>Pool</ReactantType>
      </SymbolData>
      <SymbolData SymbolType="Michaelis-Menten" SymbolID="43" SymbolName="R1a" SymbolSize="50" Left="565" Top="33">
        <ListOfLocalKineticVariables NumberOfLocalKineticVariables="2">
          <LocalKineticVariable Name="Vmax" Value="0.708" AllowMinusQuantity="False"/>
          <LocalKineticVariable Name="Km" Value="0.12" AllowMinusQuantity="False"/>
        </ListOfLocalKineticVariables>
        <MathematicalEquation>(V1 * S1) / (V2 + S1)</MathematicalEquation>
        <ListOfSubstrates NumberOfSubstrates="1">
          <Substrate SymbolID="3" SymbolName="Citrate"/>
        </ListOfSubstrates>
        <ListOfModifiers NumberOfModifiers="0"/>
        <ListOfProducts NumberOfProducts="1">
          <Product SymbolID="4" SymbolName="Isocitrate"/>
        </ListOfProducts>
      </SymbolData>
      <SymbolData SymbolType="Michaelis-Menten" SymbolID="44" SymbolName="R1b" SymbolSize="50" Left="577" Top="79">
        <ListOfLocalKineticVariables NumberOfLocalKineticVariables="2">
          <LocalKineticVariable Name="Vmax" Value="0.3125" AllowMinusQuantity="False"/>
          <LocalKineticVariable Name="Km" Value="0.58" AllowMinusQuantity="False"/>
        </ListOfLocalKineticVariables>
        <MathematicalEquation>(V1 * S1) / (V2 + S1)</MathematicalEquation>
        <ListOfSubstrates NumberOfSubstrates="1">
          <Substrate SymbolID="4" SymbolName="Isocitrate"/>
        </ListOfSubstrates>
        <ListOfModifiers NumberOfModifiers="0"/>
        <ListOfProducts NumberOfProducts="1">
          <Product SymbolID="3" SymbolName="Citrate"/>
        </ListOfProducts>
      </SymbolData>
      <SymbolData SymbolType="Michaelis-Menten" SymbolID="45" SymbolName="R6a" SymbolSize="50" Left="679" Top="545">
        <ListOfLocalKineticVariables NumberOfLocalKineticVariables="2">
          <LocalKineticVariable Name="Vmax" Value="0.875" AllowMinusQuantity="False"/>
          <LocalKineticVariable Name="Km" Value="0.031" AllowMinusQuantity="False"/>
        </ListOfLocalKineticVariables>
        <MathematicalEquation>(V1 * S1) / (V2 + S1)</MathematicalEquation>
        <ListOfSubstrates NumberOfSubstrates="1">
          <Substrate SymbolID="7" SymbolName="Fumarate"/>
        </ListOfSubstrates>
        <ListOfModifiers NumberOfModifiers="0"/>
        <ListOfProducts NumberOfProducts="1">
          <Product SymbolID="8" SymbolName="Malate"/>
        </ListOfProducts>
      </SymbolData>
      <SymbolData SymbolType="Michaelis-Menten" SymbolID="46" SymbolName="R6b" SymbolSize="50" Left="698" Top="493">
        <ListOfLocalKineticVariables NumberOfLocalKineticVariables="2">
          <LocalKineticVariable Name="Vmax" Value="0.375" AllowMinusQuantity="False"/>
          <LocalKineticVariable Name="Km" Value="0.45" AllowMinusQuantity="False"/>
        </ListOfLocalKineticVariables>
        <MathematicalEquation>(V1 * S1) / (V2 + S1)</MathematicalEquation>
        <ListOfSubstrates NumberOfSubstrates="1">
          <Substrate SymbolID="8" SymbolName="Malate"/>
        </ListOfSubstrates>
        <ListOfModifiers NumberOfModifiers="0"/>
        <ListOfProducts NumberOfProducts="1">
          <Product SymbolID="7" SymbolName="Fumarate"/>
        </ListOfProducts>
      </SymbolData>
      <SymbolData SymbolType="Michaelis-Menten" SymbolID="47" SymbolName="R5a" SymbolSize="50" Left="945" Top="446">
        <ListOfLocalKineticVariables NumberOfLocalKineticVariables="2">
          <LocalKineticVariable Name="Vmax" Value="0.75" AllowMinusQuantity="False"/>
          <LocalKineticVariable Name="Km" Value="0.23" AllowMinusQuantity="False"/>
        </ListOfLocalKineticVariables>
        <MathematicalEquation>(V1 * S1) / (V2 + S1)</MathematicalEquation>
        <ListOfSubstrates NumberOfSubstrates="1">
          <Substrate SymbolID="6" SymbolName="Succinate"/>
        </ListOfSubstrates>
        <ListOfModifiers NumberOfModifiers="0"/>
        <ListOfProducts NumberOfProducts="1">
          <Product SymbolID="7" SymbolName="Fumarate"/>
        </ListOfProducts>
      </SymbolData>
      <SymbolData SymbolType="Michaelis-Menten" SymbolID="48" SymbolName="R5b" SymbolSize="50" Left="892" Top="418">
        <ListOfLocalKineticVariables NumberOfLocalKineticVariables="2">
          <LocalKineticVariable Name="Vmax" Value="0.584" AllowMinusQuantity="False"/>
          <LocalKineticVariable Name="Km" Value="0.455" AllowMinusQuantity="False"/>
        </ListOfLocalKineticVariables>
        <MathematicalEquation>(V1 * S1) / (V2 + S1)</MathematicalEquation>
        <ListOfSubstrates NumberOfSubstrates="1">
          <Substrate SymbolID="7" SymbolName="Fumarate"/>
        </ListOfSubstrates>
        <ListOfModifiers NumberOfModifiers="0"/>
        <ListOfProducts NumberOfProducts="1">
          <Product SymbolID="6" SymbolName="Succinate"/>
        </ListOfProducts>
      </SymbolData>
      <SymbolData SymbolType="Michaelis-Menten" SymbolID="49" SymbolName="R4b" SymbolSize="50" Left="953" Top="264">
        <ListOfLocalKineticVariables NumberOfLocalKineticVariables="2">
          <LocalKineticVariable Name="Vmax" Value="0.417" AllowMinusQuantity="False"/>
          <LocalKineticVariable Name="Km" Value="0.49" AllowMinusQuantity="False"/>
        </ListOfLocalKineticVariables>
        <MathematicalEquation>(V1 * S1) / (V2 + S1)</MathematicalEquation>
        <ListOfSubstrates NumberOfSubstrates="1">
          <Substrate SymbolID="6" SymbolName="Succinate"/>
        </ListOfSubstrates>
        <ListOfModifiers NumberOfModifiers="0"/>
        <ListOfProducts NumberOfProducts="1">
          <Product SymbolID="5" SymbolName="Succinyl-CoA"/>
        </ListOfProducts>
      </SymbolData>
      <SymbolData SymbolType="Michaelis-Menten" SymbolID="50" SymbolName="R4a" SymbolSize="50" Left="999" Top="237">
        <ListOfLocalKineticVariables NumberOfLocalKineticVariables="2">
          <LocalKineticVariable Name="Vmax" Value="0.708" AllowMinusQuantity="False"/>
          <LocalKineticVariable Name="Km" Value="0.086" AllowMinusQuantity="False"/>
        </ListOfLocalKineticVariables>
        <MathematicalEquation>(V1 * S1) / (V2 + S1)</MathematicalEquation>
        <ListOfSubstrates NumberOfSubstrates="1">
          <Substrate SymbolID="5" SymbolName="Succinyl-CoA"/>
        </ListOfSubstrates>
        <ListOfModifiers NumberOfModifiers="0"/>
        <ListOfProducts NumberOfProducts="1">
          <Product SymbolID="6" SymbolName="Succinate"/>
        </ListOfProducts>
      </SymbolData>
      <SymbolData SymbolType="Michaelis-Menten" SymbolID="51" SymbolName="R3b" SymbolSize="50" Left="830" Top="123">
        <ListOfLocalKineticVariables NumberOfLocalKineticVariables="2">
          <LocalKineticVariable Name="Vmax" Value="0.625" AllowMinusQuantity="False"/>
          <LocalKineticVariable Name="Km" Value="0.25" AllowMinusQuantity="False"/>
        </ListOfLocalKineticVariables>
        <MathematicalEquation>(V1 * S1) / (V2 + S1)</MathematicalEquation>
        <ListOfSubstrates NumberOfSubstrates="1">
          <Substrate SymbolID="5" SymbolName="Succinyl-CoA"/>
        </ListOfSubstrates>
        <ListOfModifiers NumberOfModifiers="0"/>
        <ListOfProducts NumberOfProducts="1">
          <Product SymbolID="12" SymbolName="2OG"/>
        </ListOfProducts>
      </SymbolData>
      <SymbolData SymbolType="Michaelis-Menten" SymbolID="52" SymbolName="R3a" SymbolSize="50" Left="868" Top="84">
        <ListOfLocalKineticVariables NumberOfLocalKineticVariables="2">
          <LocalKineticVariable Name="Vmax" Value="0.334" AllowMinusQuantity="False"/>
          <LocalKineticVariable Name="Km" Value="0.25" AllowMinusQuantity="False"/>
        </ListOfLocalKineticVariables>
        <MathematicalEquation>(V1 * S1) / (V2 + S1)</MathematicalEquation>
        <ListOfSubstrates NumberOfSubstrates="1">
          <Substrate SymbolID="12" SymbolName="2OG"/>
        </ListOfSubstrates>
        <ListOfModifiers NumberOfModifiers="0"/>
        <ListOfProducts NumberOfProducts="1">
          <Product SymbolID="5" SymbolName="Succinyl-CoA"/>
        </ListOfProducts>
      </SymbolData>
      <SymbolData SymbolType="Michaelis-Menten" SymbolID="53" SymbolName="R2" SymbolSize="50" Left="730" Top="50">
        <ListOfLocalKineticVariables NumberOfLocalKineticVariables="2">
          <LocalKineticVariable Name="Vmax" Value="0.375" AllowMinusQuantity="False"/>
          <LocalKineticVariable Name="Km" Value="0.12" AllowMinusQuantity="False"/>
        </ListOfLocalKineticVariables>
        <MathematicalEquation>(V1 * S1) / (V2 + S1)</MathematicalEquation>
        <ListOfSubstrates NumberOfSubstrates="1">
          <Substrate SymbolID="4" SymbolName="Isocitrate"/>
        </ListOfSubstrates>
        <ListOfModifiers NumberOfModifiers="0"/>
        <ListOfProducts NumberOfProducts="1">
          <Product SymbolID="12" SymbolName="2OG"/>
        </ListOfProducts>
      </SymbolData>
      <SymbolData SymbolType="Michaelis-Menten" SymbolID="54" SymbolName="R8b" SymbolSize="50" Left="458" Top="155">
        <ListOfLocalKineticVariables NumberOfLocalKineticVariables="2">
          <LocalKineticVariable Name="Vmax" Value="0.208" AllowMinusQuantity="False"/>
          <LocalKineticVariable Name="Km" Value="0.1" AllowMinusQuantity="False"/>
        </ListOfLocalKineticVariables>
        <MathematicalEquation>(V1 * S1) / (V2 + S1)</MathematicalEquation>
        <ListOfSubstrates NumberOfSubstrates="1">
          <Substrate SymbolID="3" SymbolName="Citrate"/>
        </ListOfSubstrates>
        <ListOfModifiers NumberOfModifiers="0"/>
        <ListOfProducts NumberOfProducts="2">
          <Product SymbolID="11" SymbolName="OAA"/>
          <Product SymbolID="10" SymbolName="Acetyl - CoA"/>
        </ListOfProducts>
      </SymbolData>
      <SymbolData SymbolType="Michaelis-Menten" SymbolID="55" SymbolName="R7b" SymbolSize="50" Left="504" Top="359">
        <ListOfLocalKineticVariables NumberOfLocalKineticVariables="2">
          <LocalKineticVariable Name="Vmax" Value="0.208" AllowMinusQuantity="False"/>
          <LocalKineticVariable Name="Km" Value="0.0121" AllowMinusQuantity="False"/>
        </ListOfLocalKineticVariables>
        <MathematicalEquation>(V1 * S1) / (V2 + S1)</MathematicalEquation>
        <ListOfSubstrates NumberOfSubstrates="1">
          <Substrate SymbolID="11" SymbolName="OAA"/>
        </ListOfSubstrates>
        <ListOfModifiers NumberOfModifiers="0"/>
        <ListOfProducts NumberOfProducts="1">
          <Product SymbolID="8" SymbolName="Malate"/>
        </ListOfProducts>
      </SymbolData>
      <SymbolData SymbolType="Michaelis-Menten" SymbolID="56" SymbolName="R7a" SymbolSize="50" Left="457" Top="383">
        <ListOfLocalKineticVariables NumberOfLocalKineticVariables="2">
          <LocalKineticVariable Name="Vmax" Value="0.8125" AllowMinusQuantity="False"/>
          <LocalKineticVariable Name="Km" Value="0.19" AllowMinusQuantity="False"/>
        </ListOfLocalKineticVariables>
        <MathematicalEquation>(V1 * S1) / (V2 + S1)</MathematicalEquation>
        <ListOfSubstrates NumberOfSubstrates="1">
          <Substrate SymbolID="8" SymbolName="Malate"/>
        </ListOfSubstrates>
        <ListOfModifiers NumberOfModifiers="0"/>
        <ListOfProducts NumberOfProducts="1">
          <Product SymbolID="11" SymbolName="OAA"/>
        </ListOfProducts>
      </SymbolData>
      <SymbolData SymbolType="Michaelis-Menten" SymbolID="57" SymbolName="R14" SymbolSize="50" Left="266" Top="174">
        <ListOfLocalKineticVariables NumberOfLocalKineticVariables="2">
          <LocalKineticVariable Name="Vmax" Value="0.208" AllowMinusQuantity="False"/>
          <LocalKineticVariable Name="Km" Value="0.052" AllowMinusQuantity="False"/>
        </ListOfLocalKineticVariables>
        <MathematicalEquation>(V1 * S1) / (V2 + S1)</MathematicalEquation>
        <ListOfSubstrates NumberOfSubstrates="1">
          <Substrate SymbolID="13" SymbolName="PEP"/>
        </ListOfSubstrates>
        <ListOfModifiers NumberOfModifiers="0"/>
        <ListOfProducts NumberOfProducts="1">
          <Product SymbolID="1" SymbolName="Pyr"/>
        </ListOfProducts>
      </SymbolData>
      <SymbolData SymbolType="ordered" SymbolID="58" SymbolName="R24" SymbolSize="50" Left="283" Top="327">
        <ListOfLocalKineticVariables NumberOfLocalKineticVariables="3">
          <LocalKineticVariable Name="V1" Value="0.208" AllowMinusQuantity="True"/>
          <LocalKineticVariable Name="V2" Value="0.065" AllowMinusQuantity="True"/>
          <LocalKineticVariable Name="V3" Value="0.016" AllowMinusQuantity="True"/>
        </ListOfLocalKineticVariables>
        <MathematicalEquation>(v1*s1*s2)/(v2*v3+v3*s1+s1*s2)</MathematicalEquation>
        <ListOfSubstrates NumberOfSubstrates="2">
          <Substrate SymbolID="15" SymbolName="GTP"/>
          <Substrate SymbolID="11" SymbolName="OAA"/>
        </ListOfSubstrates>
        <ListOfModifiers NumberOfModifiers="0"/>
        <ListOfProducts NumberOfProducts="2">
          <Product SymbolID="14" SymbolName="GDP"/>
          <Product SymbolID="16" SymbolName="EP"/>
        </ListOfProducts>
      </SymbolData>
      <SymbolData SymbolType="ordered" SymbolID="59" SymbolName="R16b" SymbolSize="50" Left="163" Top="6">
        <ListOfLocalKineticVariables NumberOfLocalKineticVariables="3">
          <LocalKineticVariable Name="V1" Value="0.625" AllowMinusQuantity="True"/>
          <LocalKineticVariable Name="V2" Value="0.09" AllowMinusQuantity="True"/>
          <LocalKineticVariable Name="V3" Value="2.8" AllowMinusQuantity="True"/>
        </ListOfLocalKineticVariables>
        <MathematicalEquation>(v1*s1*s2)/(v2*v3+v3*s1+s1*s2)</MathematicalEquation>
        <ListOfSubstrates NumberOfSubstrates="2">
          <Substrate SymbolID="1" SymbolName="Pyr"/>
          <Substrate SymbolID="2" SymbolName="H+"/>
        </ListOfSubstrates>
        <ListOfModifiers NumberOfModifiers="0"/>
        <ListOfProducts NumberOfProducts="1">
          <Product SymbolID="18" SymbolName="Ala"/>
        </ListOfProducts>
      </SymbolData>
      <SymbolData SymbolType="ordered" SymbolID="60" SymbolName="R16c" SymbolSize="50" Left="162" Top="66">
        <ListOfLocalKineticVariables NumberOfLocalKineticVariables="3">
          <LocalKineticVariable Name="V1" Value="0.3125" AllowMinusQuantity="True"/>
          <LocalKineticVariable Name="V2" Value="0.37" AllowMinusQuantity="True"/>
          <LocalKineticVariable Name="V3" Value="0.36" AllowMinusQuantity="True"/>
        </ListOfLocalKineticVariables>
        <MathematicalEquation>(v1*s1*s2)/(v2*v3+v3*s1+s1*s2)</MathematicalEquation>
        <ListOfSubstrates NumberOfSubstrates="2">
          <Substrate SymbolID="18" SymbolName="Ala"/>
          <Substrate SymbolID="19" SymbolName="NAD"/>
        </ListOfSubstrates>
        <ListOfModifiers NumberOfModifiers="0"/>
        <ListOfProducts NumberOfProducts="2">
          <Product SymbolID="1" SymbolName="Pyr"/>
          <Product SymbolID="2" SymbolName="H+"/>
        </ListOfProducts>
      </SymbolData>
      <SymbolData SymbolType="pingpong" SymbolID="61" SymbolName="R16a" SymbolSize="50" Left="58" Top="149">
        <ListOfLocalKineticVariables NumberOfLocalKineticVariables="3">
          <LocalKineticVariable Name="V1" Value="0.417" AllowMinusQuantity="True"/>
          <LocalKineticVariable Name="V2" Value="2.8" AllowMinusQuantity="True"/>
          <LocalKineticVariable Name="V3" Value="0.28" AllowMinusQuantity="True"/>
        </ListOfLocalKineticVariables>
        <MathematicalEquation>(v1*s1*s2)/(v3*s1+v2*s2+s1*s2)</MathematicalEquation>
        <ListOfSubstrates NumberOfSubstrates="2">
          <Substrate SymbolID="18" SymbolName="Ala"/>
          <Substrate SymbolID="20" SymbolName="2OG"/>
        </ListOfSubstrates>
        <ListOfModifiers NumberOfModifiers="0"/>
        <ListOfProducts NumberOfProducts="2">
          <Product SymbolID="21" SymbolName="Glu"/>
          <Product SymbolID="1" SymbolName="Pyr"/>
        </ListOfProducts>
      </SymbolData>
      <SymbolData SymbolType="Michaelis-Menten" SymbolID="62" SymbolName="R10" SymbolSize="50" Left="908" Top="629">
        <ListOfLocalKineticVariables NumberOfLocalKineticVariables="2">
          <LocalKineticVariable Name="Vmax" Value="0.729" AllowMinusQuantity="False"/>
          <LocalKineticVariable Name="Km" Value="1.3" AllowMinusQuantity="False"/>
        </ListOfLocalKineticVariables>
        <MathematicalEquation>(V1 * S1) / (V2 + S1)</MathematicalEquation>
        <ListOfSubstrates NumberOfSubstrates="1">
          <Substrate SymbolID="22" SymbolName="Asp"/>
        </ListOfSubstrates>
        <ListOfModifiers NumberOfModifiers="0"/>
        <ListOfProducts NumberOfProducts="1">
          <Product SymbolID="23" SymbolName="Ala"/>
        </ListOfProducts>
      </SymbolData>
      <SymbolData SymbolType="Michaelis-Menten" SymbolID="63" SymbolName="R9" SymbolSize="50" Left="841" Top="580">
        <ListOfLocalKineticVariables NumberOfLocalKineticVariables="2">
          <LocalKineticVariable Name="Vmax" Value="0.9375" AllowMinusQuantity="False"/>
          <LocalKineticVariable Name="Km" Value="2.6" AllowMinusQuantity="False"/>
        </ListOfLocalKineticVariables>
        <MathematicalEquation>(V1 * S1) / (V2 + S1)</MathematicalEquation>
        <ListOfSubstrates NumberOfSubstrates="1">
          <Substrate SymbolID="22" SymbolName="Asp"/>
        </ListOfSubstrates>
        <ListOfModifiers NumberOfModifiers="0"/>
        <ListOfProducts NumberOfProducts="1">
          <Product SymbolID="7" SymbolName="Fumarate"/>
        </ListOfProducts>
      </SymbolData>
      <SymbolData SymbolType="ordered" SymbolID="64" SymbolName="R17" SymbolSize="50" Left="48" Top="317">
        <ListOfLocalKineticVariables NumberOfLocalKineticVariables="3">
          <LocalKineticVariable Name="V1" Value="0.458" AllowMinusQuantity="True"/>
          <LocalKineticVariable Name="V2" Value="0.023" AllowMinusQuantity="True"/>
          <LocalKineticVariable Name="V3" Value="7.5" AllowMinusQuantity="True"/>
        </ListOfLocalKineticVariables>
        <MathematicalEquation>(v1*s1*s2)/(v2*v3+v3*s1+s1*s2)</MathematicalEquation>
        <ListOfSubstrates NumberOfSubstrates="2">
          <Substrate SymbolID="21" SymbolName="Glu"/>
          <Substrate SymbolID="24" SymbolName="OAA"/>
        </ListOfSubstrates>
        <ListOfModifiers NumberOfModifiers="0"/>
        <ListOfProducts NumberOfProducts="2">
          <Product SymbolID="25" SymbolName="2OG"/>
          <Product SymbolID="26" SymbolName="Asp"/>
        </ListOfProducts>
      </SymbolData>
      <SymbolData SymbolType="ordered" SymbolID="65" SymbolName="R19" SymbolSize="50" Left="94" Top="535">
        <ListOfLocalKineticVariables NumberOfLocalKineticVariables="3">
          <LocalKineticVariable Name="V1" Value="4.7917" AllowMinusQuantity="True"/>
          <LocalKineticVariable Name="V2" Value="22" AllowMinusQuantity="True"/>
          <LocalKineticVariable Name="V3" Value="22" AllowMinusQuantity="True"/>
        </ListOfLocalKineticVariables>
        <MathematicalEquation>(v1*s1*s2)/(v2*v3+v3*s1+s1*s2)</MathematicalEquation>
        <ListOfSubstrates NumberOfSubstrates="2">
          <Substrate SymbolID="28" SymbolName="Glu"/>
          <Substrate SymbolID="29" SymbolName="H+"/>
        </ListOfSubstrates>
        <ListOfModifiers NumberOfModifiers="0"/>
        <ListOfProducts NumberOfProducts="1">
          <Product SymbolID="27" SymbolName="GABA"/>
        </ListOfProducts>
      </SymbolData>
      <SymbolData SymbolType="Michaelis-Menten" SymbolID="66" SymbolName="R21" SymbolSize="50" Left="193" Top="603">
        <ListOfLocalKineticVariables NumberOfLocalKineticVariables="2">
          <LocalKineticVariable Name="Vmax" Value="0.4375" AllowMinusQuantity="False"/>
          <LocalKineticVariable Name="Km" Value="0.18" AllowMinusQuantity="False"/>
        </ListOfLocalKineticVariables>
        <MathematicalEquation>(V1 * S1) / (V2 + S1)</MathematicalEquation>
        <ListOfSubstrates NumberOfSubstrates="1">
          <Substrate SymbolID="27" SymbolName="GABA"/>
        </ListOfSubstrates>
        <ListOfModifiers NumberOfModifiers="0"/>
        <ListOfProducts NumberOfProducts="1">
          <Product SymbolID="30" SymbolName="SSA"/>
        </ListOfProducts>
      </SymbolData>
      <SymbolData SymbolType="Michaelis-Menten" SymbolID="67" SymbolName="R20" SymbolSize="50" Left="276" Top="706">
        <ListOfLocalKineticVariables NumberOfLocalKineticVariables="2">
          <LocalKineticVariable Name="Vmax" Value="0.417" AllowMinusQuantity="False"/>
          <LocalKineticVariable Name="Km" Value="0.33" AllowMinusQuantity="False"/>
        </ListOfLocalKineticVariables>
        <MathematicalEquation>(V1 * S1) / (V2 + S1)</MathematicalEquation>
        <ListOfSubstrates NumberOfSubstrates="1">
          <Substrate SymbolID="30" SymbolName="SSA"/>
        </ListOfSubstrates>
        <ListOfModifiers NumberOfModifiers="0"/>
        <ListOfProducts NumberOfProducts="1">
          <Product SymbolID="33" SymbolName="2OG"/>
        </ListOfProducts>
      </SymbolData>
      <SymbolData SymbolType="ordered" SymbolID="68" SymbolName="R22" SymbolSize="50" Left="515" Top="742">
        <ListOfLocalKineticVariables NumberOfLocalKineticVariables="3">
          <LocalKineticVariable Name="V1" Value="0.3958" AllowMinusQuantity="True"/>
          <LocalKineticVariable Name="V2" Value="0.24" AllowMinusQuantity="True"/>
          <LocalKineticVariable Name="V3" Value="0.022" AllowMinusQuantity="True"/>
        </ListOfLocalKineticVariables>
        <MathematicalEquation>(v1*s1*s2)/(v2*v3+v3*s1+s1*s2)</MathematicalEquation>
        <ListOfSubstrates NumberOfSubstrates="2">
          <Substrate SymbolID="34" SymbolName="Gln"/>
          <Substrate SymbolID="33" SymbolName="2OG"/>
        </ListOfSubstrates>
        <ListOfModifiers NumberOfModifiers="0"/>
        <ListOfProducts NumberOfProducts="1">
          <Product SymbolID="35" SymbolName="Glu"/>
        </ListOfProducts>
      </SymbolData>
      <SymbolData SymbolType="Michaelis-Menten" SymbolID="69" SymbolName="R11a" SymbolSize="50" Left="858" Top="746">
        <ListOfLocalKineticVariables NumberOfLocalKineticVariables="2">
          <LocalKineticVariable Name="Vmax" Value="0.208" AllowMinusQuantity="False"/>
          <LocalKineticVariable Name="Km" Value="3.5" AllowMinusQuantity="False"/>
        </ListOfLocalKineticVariables>
        <MathematicalEquation>(V1 * S1) / (V2 + S1)</MathematicalEquation>
        <ListOfSubstrates NumberOfSubstrates="1">
          <Substrate SymbolID="37" SymbolName="Alcohol"/>
        </ListOfSubstrates>
        <ListOfModifiers NumberOfModifiers="0"/>
        <ListOfProducts NumberOfProducts="1">
          <Product SymbolID="36" SymbolName="Acetaldehyde"/>
        </ListOfProducts>
      </SymbolData>
      <SymbolData SymbolType="Michaelis-Menten" SymbolID="70" SymbolName="R11b" SymbolSize="50" Left="850" Top="700">
        <ListOfLocalKineticVariables NumberOfLocalKineticVariables="2">
          <LocalKineticVariable Name="Vmax" Value="0.208" AllowMinusQuantity="False"/>
          <LocalKineticVariable Name="Km" Value="1.45" AllowMinusQuantity="False"/>
        </ListOfLocalKineticVariables>
        <MathematicalEquation>(V1 * S1) / (V2 + S1)</MathematicalEquation>
        <ListOfSubstrates NumberOfSubstrates="1">
          <Substrate SymbolID="36" SymbolName="Acetaldehyde"/>
        </ListOfSubstrates>
        <ListOfModifiers NumberOfModifiers="0"/>
        <ListOfProducts NumberOfProducts="1">
          <Product SymbolID="37" SymbolName="Alcohol"/>
        </ListOfProducts>
      </SymbolData>
      <SymbolData SymbolType="Michaelis-Menten" SymbolID="71" SymbolName="R12" SymbolSize="50" Left="1030" Top="710">
        <ListOfLocalKineticVariables NumberOfLocalKineticVariables="2">
          <LocalKineticVariable Name="Vmax" Value="0.0625" AllowMinusQuantity="False"/>
          <LocalKineticVariable Name="Km" Value="0.042" AllowMinusQuantity="False"/>
        </ListOfLocalKineticVariables>
        <MathematicalEquation>(V1 * S1) / (V2 + S1)</MathematicalEquation>
        <ListOfSubstrates NumberOfSubstrates="1">
          <Substrate SymbolID="32" SymbolName="Pyr"/>
        </ListOfSubstrates>
        <ListOfModifiers NumberOfModifiers="0"/>
        <ListOfProducts NumberOfProducts="1">
          <Product SymbolID="36" SymbolName="Acetaldehyde"/>
        </ListOfProducts>
      </SymbolData>
      <SymbolData SymbolType="Michaelis-Menten" SymbolID="72" SymbolName="R15b" SymbolSize="50" Left="210" Top="207">
        <ListOfLocalKineticVariables NumberOfLocalKineticVariables="2">
          <LocalKineticVariable Name="Vmax" Value="0.833" AllowMinusQuantity="False"/>
          <LocalKineticVariable Name="Km" Value="19.5" AllowMinusQuantity="False"/>
        </ListOfLocalKineticVariables>
        <MathematicalEquation>(V1 * S1) / (V2 + S1)</MathematicalEquation>
        <ListOfSubstrates NumberOfSubstrates="1">
          <Substrate SymbolID="17" SymbolName="Lactate"/>
        </ListOfSubstrates>
        <ListOfModifiers NumberOfModifiers="0"/>
        <ListOfProducts NumberOfProducts="1">
          <Product SymbolID="1" SymbolName="Pyr"/>
        </ListOfProducts>
      </SymbolData>
      <SymbolData SymbolType="Competitive Inhibition" SymbolID="73" SymbolName="R15a" SymbolSize="50" Left="159" Top="215">
        <ListOfLocalKineticVariables NumberOfLocalKineticVariables="3">
          <LocalKineticVariable Name="Vmax" Value="7.29" AllowMinusQuantity="False"/>
          <LocalKineticVariable Name="Km" Value="0.69" AllowMinusQuantity="False"/>
          <LocalKineticVariable Name="Ki" Value="1.0" AllowMinusQuantity="False"/>
        </ListOfLocalKineticVariables>
        <MathematicalEquation>(V1 * S1) / (V2 * (1 + M1 / V3) + S1)</MathematicalEquation>
        <ListOfSubstrates NumberOfSubstrates="1">
          <Substrate SymbolID="1" SymbolName="Pyr"/>
        </ListOfSubstrates>
        <ListOfModifiers NumberOfModifiers="1">
          <Modifier SymbolID="40" SymbolName="LDHi" ModifierType="Inhibitor"/>
        </ListOfModifiers>
        <ListOfProducts NumberOfProducts="2">
          <Product SymbolID="17" SymbolName="Lactate"/>
          <Product SymbolID="40" SymbolName="LDHi"/>
        </ListOfProducts>
      </SymbolData>
      <SymbolData SymbolType="Michaelis-Menten" SymbolID="74" SymbolName="R8a" SymbolSize="50" Left="410" Top="98">
        <ListOfLocalKineticVariables NumberOfLocalKineticVariables="2">
          <LocalKineticVariable Name="Vmax" Value="0.4895" AllowMinusQuantity="False"/>
          <LocalKineticVariable Name="Km" Value="0.016" AllowMinusQuantity="False"/>
        </ListOfLocalKineticVariables>
        <MathematicalEquation>(V1 * S1) / (V2 + S1)</MathematicalEquation>
        <ListOfSubstrates NumberOfSubstrates="1">
          <Substrate SymbolID="11" SymbolName="OAA"/>
        </ListOfSubstrates>
        <ListOfModifiers NumberOfModifiers="0"/>
        <ListOfProducts NumberOfProducts="1">
          <Product SymbolID="3" SymbolName="Citrate"/>
        </ListOfProducts>
      </SymbolData>
      <SymbolData SymbolType="Michaelis-Menten" SymbolID="75" SymbolName="R8c" SymbolSize="50" Left="401" Top="38">
        <ListOfLocalKineticVariables NumberOfLocalKineticVariables="2">
          <LocalKineticVariable Name="Vmax" Value="1.0417" AllowMinusQuantity="False"/>
          <LocalKineticVariable Name="Km" Value="0.031" AllowMinusQuantity="False"/>
        </ListOfLocalKineticVariables>
        <MathematicalEquation>(V1 * S1) / (V2 + S1)</MathematicalEquation>
        <ListOfSubstrates NumberOfSubstrates="1">
          <Substrate SymbolID="10" SymbolName="Acetyl - CoA"/>
        </ListOfSubstrates>
        <ListOfModifiers NumberOfModifiers="0"/>
        <ListOfProducts NumberOfProducts="1">
          <Product SymbolID="3" SymbolName="Citrate"/>
        </ListOfProducts>
      </SymbolData>
      <SymbolData SymbolType="Michaelis-Menten" SymbolID="76" SymbolName="R18" SymbolSize="50" Left="1109" Top="339">
        <ListOfLocalKineticVariables NumberOfLocalKineticVariables="2">
          <LocalKineticVariable Name="Vmax" Value="0.0417" AllowMinusQuantity="False"/>
          <LocalKineticVariable Name="Km" Value="0.016" AllowMinusQuantity="False"/>
        </ListOfLocalKineticVariables>
        <MathematicalEquation>(V1 * S1) / (V2 + S1)</MathematicalEquation>
        <ListOfSubstrates NumberOfSubstrates="1">
          <Substrate SymbolID="39" SymbolName="OAA"/>
        </ListOfSubstrates>
        <ListOfModifiers NumberOfModifiers="0"/>
        <ListOfProducts NumberOfProducts="1">
          <Product SymbolID="38" SymbolName="PEP"/>
        </ListOfProducts>
      </SymbolData>
      <SymbolData SymbolType="Mass Action" SymbolID="77" SymbolName="R15c" SymbolSize="50" Left="102" Top="335">
        <ListOfLocalKineticVariables NumberOfLocalKineticVariables="1">
          <LocalKineticVariable Name="Rate Constant" Value="0.417" AllowMinusQuantity="False"/>
        </ListOfLocalKineticVariables>
        <ListOfSubstrates NumberOfSubstrates="1">
          <Substrate SymbolID="42" SymbolName="xi"/>
        </ListOfSubstrates>
        <ListOfProducts NumberOfProducts="1">
          <Product SymbolID="40" SymbolName="LDHi"/>
        </ListOfProducts>
      </SymbolData>
      <SymbolData SymbolType="Michaelis-Menten" SymbolID="78" SymbolName="R23" SymbolSize="50" Left="1020" Top="407">
        <ListOfLocalKineticVariables NumberOfLocalKineticVariables="2">
          <LocalKineticVariable Name="Vmax" Value="0.208" AllowMinusQuantity="False"/>
          <LocalKineticVariable Name="Km" Value="1.06" AllowMinusQuantity="False"/>
        </ListOfLocalKineticVariables>
        <MathematicalEquation>(V1 * S1) / (V2 + S1)</MathematicalEquation>
        <ListOfSubstrates NumberOfSubstrates="1">
          <Substrate SymbolID="41" SymbolName="SSA"/>
        </ListOfSubstrates>
        <ListOfModifiers NumberOfModifiers="0"/>
        <ListOfProducts NumberOfProducts="1">
          <Product SymbolID="6" SymbolName="Succinate"/>
        </ListOfProducts>
      </SymbolData>
      <SymbolData SymbolType="Michaelis-Menten" SymbolID="79" SymbolName="R13" SymbolSize="50" Left="308" Top="121">
        <ListOfLocalKineticVariables NumberOfLocalKineticVariables="2">
          <LocalKineticVariable Name="Vmax" Value="0" AllowMinusQuantity="False"/>
          <LocalKineticVariable Name="Km" Value="0.09" AllowMinusQuantity="False"/>
        </ListOfLocalKineticVariables>
        <MathematicalEquation>(V1 * S1) / (V2 + S1)</MathematicalEquation>
        <ListOfSubstrates NumberOfSubstrates="1">
          <Substrate SymbolID="1" SymbolName="Pyr"/>
        </ListOfSubstrates>
        <ListOfModifiers NumberOfModifiers="0"/>
        <ListOfProducts NumberOfProducts="1">
          <Product SymbolID="10" SymbolName="Acetyl - CoA"/>
        </ListOfProducts>
      </SymbolData>
    </LayerData>
  </ListOfLayers>
  <ListOfGlobalKineticVariables NumberOfGlobalKineticVariables="26" Checked="False">
    <GlobalKineticVariable Name="GA" Value="1.0" AllowMinusQuantity="True"/>
    <GlobalKineticVariable Name="GB" Value="1.0" AllowMinusQuantity="True"/>
    <GlobalKineticVariable Name="GC" Value="1.0" AllowMinusQuantity="True"/>
    <GlobalKineticVariable Name="GD" Value="1.0" AllowMinusQuantity="True"/>
    <GlobalKineticVariable Name="GE" Value="1.0" AllowMinusQuantity="True"/>
    <GlobalKineticVariable Name="GF" Value="1.0" AllowMinusQuantity="True"/>
    <GlobalKineticVariable Name="GG" Value="1.0" AllowMinusQuantity="True"/>
    <GlobalKineticVariable Name="GH" Value="1.0" AllowMinusQuantity="True"/>
    <GlobalKineticVariable Name="GI" Value="1.0" AllowMinusQuantity="True"/>
    <GlobalKineticVariable Name="GJ" Value="1.0" AllowMinusQuantity="True"/>
    <GlobalKineticVariable Name="GK" Value="1.0" AllowMinusQuantity="True"/>
    <GlobalKineticVariable Name="GL" Value="1.0" AllowMinusQuantity="True"/>
    <GlobalKineticVariable Name="GM" Value="1.0" AllowMinusQuantity="True"/>
    <GlobalKineticVariable Name="GN" Value="1.0" AllowMinusQuantity="True"/>
    <GlobalKineticVariable Name="GO" Value="1.0" AllowMinusQuantity="True"/>
    <GlobalKineticVariable Name="GP" Value="1.0" AllowMinusQuantity="True"/>
    <GlobalKineticVariable Name="GQ" Value="1.0" AllowMinusQuantity="True"/>
    <GlobalKineticVariable Name="GR" Value="1.0" AllowMinusQuantity="True"/>
    <GlobalKineticVariable Name="GS" Value="1.0" AllowMinusQuantity="True"/>
    <GlobalKineticVariable Name="GT" Value="1.0" AllowMinusQuantity="True"/>
    <GlobalKineticVariable Name="GU" Value="1.0" AllowMinusQuantity="True"/>
    <GlobalKineticVariable Name="GV" Value="1.0" AllowMinusQuantity="True"/>
    <GlobalKineticVariable Name="GW" Value="1.0" AllowMinusQuantity="True"/>
    <GlobalKineticVariable Name="GX" Value="1.0" AllowMinusQuantity="True"/>
    <GlobalKineticVariable Name="GY" Value="1.0" AllowMinusQuantity="True"/>
    <GlobalKineticVariable Name="GZ" Value="1.0" AllowMinusQuantity="True"/>
  </ListOfGlobalKineticVariables>
  <Comments Checked="False" Top="145"/>
</WinBEST-KIT_Document>
