# Supplementary material for: Loss of variation of state detected in soybean metabolic and human myelomonocytic leukaemia cell transcriptional networks under external stimuli
Source: Sci Rep. 2016 Oct 24;6:35946. doi: 10.1038/srep35946 (PMC5075873; doi:10.1038/srep35946)
Supplement: Supplementary Data 1 [file srep35946-s4.xls]

## Sheet: Readme
Simulation experiment results - state transitions in soybean metabolic network
Lamda: behavioral changes by λ.
Rx: behavioral changes by the over-expression of enzymes in the metabolic network (Fig. 1a). The maximum velocity of each reaction was increased four-fold, one by one, in the control model (Vmax in Table S1) from the default value.
In each sheet, states of the accumulation of the four metabolites based on a Boolean representation during the simulation period, 4day, were presented.
In each cell, states of four metavolites, succinate, 2OG, Glu, and GABA (from left to right), were indicated as ‘true (1)’ represented ‘accumulated’ (more than double the initial amount of the metabolite; Table S2) and ‘false (0)’ represented ‘not accumulated’, (no increase or an increase to less than double the initial amount).

## Sheet: Lamda
Lamda	0 (control)	0.03125	0.0625	0.09375	0.125	0.15625	0.1875	0.21875	0.25	0.28125	0.3125	0.34375	0.375	0.40625	0.4375	0.46875	0.5	0.53125	0.5625	0.59375	0.625	0.65625	0.6875	0.71875	0.75	0.78125	0.8125	0.84375	0.875	0.90625	0.9375	0.96875	1 (flooded)
0 day	0000	0000	0000	0000	0000	0000	0000	0000	0000	0000	0000	0000	0000	0000	0000	0000	0000	0000	0000	0000	0000	0000	0000	0000	0000	0000	0000	0000	0000	0000	0000	0000	0000
1 day	0000	0000	0000	0000	0000	0000	0000	0000	0001	0001	0001	0001	1101	1101	1101	1101	1101	1101	1101	1101	1101	1101	1101	1101	1101	1101	1101	1101	1101	1101	1101	1101	1101
2 day	0000	0000	0000	0001	0001	0001	0001	0001	0001	1001	1001	1101	1101	1101	1101	1101	1101	1101	1101	1101	1101	1101	1101	1101	1101	1101	1101	1101	1101	1101	1101	1101	1101
3 day	0000	0000	0001	0001	0001	0001	0001	1001	1001	1001	1101	1101	1101	1101	1101	1101	1101	1101	1101	1101	1101	1101	1101	1101	1101	1101	1101	1101	1101	1101	1101	1101	1101
4 day	0000	0001	0001	0001	0001	0001	0001	1001	1001	1001	1101	1101	1101	1101	1101	1101	1101	1101	1101	1101	1101	1101	1101	1101	1101	1101	1101	1101	1101	1101	1101	1101	1101
0 day	0001	0001	0001	0001	0001	0001	0001	0001	0001	0001	0001	0001	0001	0001	0001	0001	0001	0001	0001	0001	0001	0001	0001	0001	0001	0001	0001	0001	0001	0001	0001	0001	0001
1 day	0001	0001	0001	0001	0001	0001	0001	0001	0001	0001	0001	0001	1101	1101	1101	1101	1101	1101	1101	1101	1101	1101	1101	1101	1101	1101	1101	1101	1101	1101	1101	1101	1101
2 day	0001	0001	0001	0001	0001	0001	0001	0001	0001	1001	1001	1101	1101	1101	1101	1101	1101	1101	1101	1101	1101	1101	1101	1101	1101	1101	1101	1101	1101	1101	1101	1101	1101
3 day	0001	0001	0001	0001	0001	0001	0001	1001	1001	1001	1101	1101	1101	1101	1101	1101	1101	1101	1101	1101	1101	1101	1101	1101	1101	1101	1101	1101	1101	1101	1101	1101	1101
4 day	0001	0001	0001	0001	0001	0001	0001	1001	1001	1001	1101	1101	1101	1101	1101	1101	1101	1101	1101	1101	1101	1101	1101	1101	1101	1101	1101	1101	1101	1101	1101	1101	1101
0 day	0010	0010	0010	0010	0010	0010	0010	0010	0010	0010	0010	0010	0010	0010	0010	0010	0010	0010	0010	0010	0010	0010	0010	0010	0010	0010	0010	0010	0010	0010	0010	0010	0010
1 day	0001	0001	0001	0001	0001	0001	0001	0001	0001	0001	0001	0001	1101	1101	1101	1101	1101	1101	1101	1101	1101	1101	1101	1101	1101	1101	1101	1101	1101	1101	1101	1101	1101
2 day	0001	0001	0001	0001	0001	0001	0001	0001	0001	1001	1001	1101	1101	1101	1101	1101	1101	1101	1101	1101	1101	1101	1101	1101	1101	1101	1101	1101	1101	1101	1101	1101	1101
3 day	0001	0001	0001	0001	0001	0001	0001	1001	1001	1001	1101	1101	1101	1101	1101	1101	1101	1101	1101	1101	1101	1101	1101	1101	1101	1101	1101	1101	1101	1101	1101	1101	1101
4 day	0001	0001	0001	0001	0001	0001	0001	1001	1001	1001	1101	1101	1101	1101	1101	1101	1101	1101	1101	1101	1101	1101	1101	1101	1101	1101	1101	1101	1101	1101	1101	1101	1101
0 day	0011	0011	0011	0011	0011	0011	0011	0011	0011	0011	0011	0011	0011	0011	0011	0011	0011	0011	0011	0011	0011	0011	0011	0011	0011	0011	0011	0011	0011	0011	0011	0011	0011
1 day	0001	0001	0001	0001	0001	0001	0001	0001	0001	0001	0001	0001	1101	1101	1101	1101	1101	1101	1101	1101	1101	1101	1101	1101	1101	1101	1101	1101	1101	1101	1101	1101	1101
2 day	0001	0001	0001	0001	0001	0001	0001	0001	0001	1001	1001	1101	1101	1101	1101	1101	1101	1101	1101	1101	1101	1101	1101	1101	1101	1101	1101	1101	1101	1101	1101	1101	1101
3 day	0001	0001	0001	0001	0001	0001	0001	1001	1001	1001	1101	1101	1101	1101	1101	1101	1101	1101	1101	1101	1101	1101	1101	1101	1101	1101	1101	1101	1101	1101	1101	1101	1101
4 day	0001	0001	0001	0001	0001	0001	0001	1001	1001	1001	1101	1101	1101	1101	1101	1101	1101	1101	1101	1101	1101	1101	1101	1101	1101	1101	1101	1101	1101	1101	1101	1101	1101
0 day	0100	0100	0100	0100	0100	0100	0100	0100	0100	0100	0100	0100	0100	0100	0100	0100	0100	0100	0100	0100	0100	0100	0100	0100	0100	0100	0100	0100	0100	0100	0100	0100	0100
1 day	0000	0000	0000	0000	0000	0000	0000	0000	0001	0001	0001	0101	1101	1101	1101	1101	1101	1101	1101	1101	1101	1101	1101	1101	1101	1101	1101	1101	1101	1101	1101	1101	1101
2 day	0000	0000	0000	0001	0001	0001	0001	0001	0001	1001	1001	1101	1101	1101	1101	1101	1101	1101	1101	1101	1101	1101	1101	1101	1101	1101	1101	1101	1101	1101	1101	1101	1101
3 day	0000	0000	0001	0001	0001	0001	0001	1001	1001	1001	1101	1101	1101	1101	1101	1101	1101	1101	1101	1101	1101	1101	1101	1101	1101	1101	1101	1101	1101	1101	1101	1101	1101
4 day	0000	0001	0001	0001	0001	0001	0001	1001	1001	1001	1101	1101	1101	1101	1101	1101	1101	1101	1101	1101	1101	1101	1101	1101	1101	1101	1101	1101	1101	1101	1101	1101	1101
0 day	0101	0101	0101	0101	0101	0101	0101	0101	0101	0101	0101	0101	0101	0101	0101	0101	0101	0101	0101	0101	0101	0101	0101	0101	0101	0101	0101	0101	0101	0101	0101	0101	0101
1 day	0001	0001	0001	0001	0001	0001	0001	0001	0001	0001	0001	0101	1101	1101	1101	1101	1101	1101	1101	1101	1101	1101	1101	1101	1101	1101	1101	1101	1101	1101	1101	1101	1101
2 day	0001	0001	0001	0001	0001	0001	0001	0001	0001	1001	1001	1101	1101	1101	1101	1101	1101	1101	1101	1101	1101	1101	1101	1101	1101	1101	1101	1101	1101	1101	1101	1101	1101
3 day	0001	0001	0001	0001	0001	0001	0001	1001	1001	1001	1101	1101	1101	1101	1101	1101	1101	1101	1101	1101	1101	1101	1101	1101	1101	1101	1101	1101	1101	1101	1101	1101	1101
4 day	0001	0001	0001	0001	0001	0001	0001	1001	1001	1001	1101	1101	1101	1101	1101	1101	1101	1101	1101	1101	1101	1101	1101	1101	1101	1101	1101	1101	1101	1101	1101	1101	1101
0 day	0110	0110	0110	0110	0110	0110	0110	0110	0110	0110	0110	0110	0110	0110	0110	0110	0110	0110	0110	0110	0110	0110	0110	0110	0110	0110	0110	0110	0110	0110	0110	0110	0110
1 day	0001	0001	0001	0001	0001	0001	0001	0001	0001	0001	0001	0101	1101	1101	1101	1101	1101	1101	1101	1101	1101	1101	1101	1101	1101	1101	1101	1101	1101	1101	1101	1101	1101
2 day	0001	0001	0001	0001	0001	0001	0001	0001	0001	1001	1001	1101	1101	1101	1101	1101	1101	1101	1101	1101	1101	1101	1101	1101	1101	1101	1101	1101	1101	1101	1101	1101	1101
3 day	0001	0001	0001	0001	0001	0001	0001	1001	1001	1001	1101	1101	1101	1101	1101	1101	1101	1101	1101	1101	1101	1101	1101	1101	1101	1101	1101	1101	1101	1101	1101	1101	1101
4 day	0001	0001	0001	0001	0001	0001	0001	1001	1001	1001	1101	1101	1101	1101	1101	1101	1101	1101	1101	1101	1101	1101	1101	1101	1101	1101	1101	1101	1101	1101	1101	1101	1101
0 day	0111	0111	0111	0111	0111	0111	0111	0111	0111	0111	0111	0111	0111	0111	0111	0111	0111	0111	0111	0111	0111	0111	0111	0111	0111	0111	0111	0111	0111	0111	0111	0111	0111
1 day	0001	0001	0001	0001	0001	0001	0001	0001	0001	0001	0001	0101	1101	1101	1101	1101	1101	1101	1101	1101	1101	1101	1101	1101	1101	1101	1101	1101	1101	1101	1101	1101	1101
2 day	0001	0001	0001	0001	0001	0001	0001	0001	0001	1001	1001	1101	1101	1101	1101	1101	1101	1101	1101	1101	1101	1101	1101	1101	1101	1101	1101	1101	1101	1101	1101	1101	1101
3 day	0001	0001	0001	0001	0001	0001	0001	1001	1001	1001	1101	1101	1101	1101	1101	1101	1101	1101	1101	1101	1101	1101	1101	1101	1101	1101	1101	1101	1101	1101	1101	1101	1101
4 day	0001	0001	0001	0001	0001	0001	0001	1001	1001	1001	1101	1101	1101	1101	1101	1101	1101	1101	1101	1101	1101	1101	1101	1101	1101	1101	1101	1101	1101	1101	1101	1101	1101
0 day	1000	1000	1000	1000	1000	1000	1000	1000	1000	1000	1000	1000	1000	1000	1000	1000	1000	1000	1000	1000	1000	1000	1000	1000	1000	1000	1000	1000	1000	1000	1000	1000	1000
1 day	0000	0000	0000	0000	0000	0000	0000	0000	0001	1001	1001	1101	1101	1101	1101	1101	1101	1101	1101	1101	1101	1101	1101	1101	1101	1101	1101	1101	1101	1101	1101	1101	1101
2 day	0000	0000	0000	0001	0001	0001	0001	0001	1001	1001	1001	1101	1101	1101	1101	1101	1101	1101	1101	1101	1101	1101	1101	1101	1101	1101	1101	1101	1101	1101	1101	1101	1101
3 day	0000	0000	0001	0001	0001	0001	0001	1001	1001	1001	1101	1101	1101	1101	1101	1101	1101	1101	1101	1101	1101	1101	1101	1101	1101	1101	1101	1101	1101	1101	1101	1101	1101
4 day	0000	0001	0001	0001	0001	0001	1001	1001	1001	1001	1101	1101	1101	1101	1101	1101	1101	1101	1101	1101	1101	1101	1101	1101	1101	1101	1101	1101	1101	1101	1101	1101	1101
0 day	1001	1001	1001	1001	1001	1001	1001	1001	1001	1001	1001	1001	1001	1001	1001	1001	1001	1001	1001	1001	1001	1001	1001	1001	1001	1001	1001	1001	1001	1001	1001	1001	1001
1 day	0001	0001	0001	0001	0001	0001	0001	0001	0001	1001	1001	1101	1101	1101	1101	1101	1101	1101	1101	1101	1101	1101	1101	1101	1101	1101	1101	1101	1101	1101	1101	1101	1101
2 day	0001	0001	0001	0001	0001	0001	0001	0001	1001	1001	1001	1101	1101	1101	1101	1101	1101	1101	1101	1101	1101	1101	1101	1101	1101	1101	1101	1101	1101	1101	1101	1101	1101
3 day	0001	0001	0001	0001	0001	0001	0001	1001	1001	1001	1101	1101	1101	1101	1101	1101	1101	1101	1101	1101	1101	1101	1101	1101	1101	1101	1101	1101	1101	1101	1101	1101	1101
4 day	0001	0001	0001	0001	0001	0001	1001	1001	1001	1001	1101	1101	1101	1101	1101	1101	1101	1101	1101	1101	1101	1101	1101	1101	1101	1101	1101	1101	1101	1101	1101	1101	1101
0 day	1010	1010	1010	1010	1010	1010	1010	1010	1010	1010	1010	1010	1010	1010	1010	1010	1010	1010	1010	1010	1010	1010	1010	1010	1010	1010	1010	1010	1010	1010	1010	1010	1010
1 day	0001	0001	0001	0001	0001	0001	0001	0001	0001	1001	1001	1101	1101	1101	1101	1101	1101	1101	1101	1101	1101	1101	1101	1101	1101	1101	1101	1101	1101	1101	1101	1101	1101
2 day	0001	0001	0001	0001	0001	0001	0001	0001	1001	1001	1001	1101	1101	1101	1101	1101	1101	1101	1101	1101	1101	1101	1101	1101	1101	1101	1101	1101	1101	1101	1101	1101	1101
3 day	0001	0001	0001	0001	0001	0001	0001	1001	1001	1001	1101	1101	1101	1101	1101	1101	1101	1101	1101	1101	1101	1101	1101	1101	1101	1101	1101	1101	1101	1101	1101	1101	1101
4 day	0001	0001	0001	0001	0001	0001	1001	1001	1001	1001	1101	1101	1101	1101	1101	1101	1101	1101	1101	1101	1101	1101	1101	1101	1101	1101	1101	1101	1101	1101	1101	1101	1101
0 day	1011	1011	1011	1011	1011	1011	1011	1011	1011	1011	1011	1011	1011	1011	1011	1011	1011	1011	1011	1011	1011	1011	1011	1011	1011	1011	1011	1011	1011	1011	1011	1011	1011
1 day	0001	0001	0001	0001	0001	0001	0001	0001	0001	1001	1001	1101	1101	1101	1101	1101	1101	1101	1101	1101	1101	1101	1101	1101	1101	1101	1101	1101	1101	1101	1101	1101	1101
2 day	0001	0001	0001	0001	0001	0001	0001	0001	1001	1001	1001	1101	1101	1101	1101	1101	1101	1101	1101	1101	1101	1101	1101	1101	1101	1101	1101	1101	1101	1101	1101	1101	1101
3 day	0001	0001	0001	0001	0001	0001	0001	1001	1001	1001	1101	1101	1101	1101	1101	1101	1101	1101	1101	1101	1101	1101	1101	1101	1101	1101	1101	1101	1101	1101	1101	1101	1101
4 day	0001	0001	0001	0001	0001	0001	1001	1001	1001	1001	1101	1101	1101	1101	1101	1101	1101	1101	1101	1101	1101	1101	1101	1101	1101	1101	1101	1101	1101	1101	1101	1101	1101
0 day	1100	1100	1100	1100	1100	1100	1100	1100	1100	1100	1100	1100	1100	1100	1100	1100	1100	1100	1100	1100	1100	1100	1100	1100	1100	1100	1100	1100	1100	1100	1100	1100	1100
1 day	0000	0000	0000	0000	0000	0000	0000	0000	0001	1001	1001	1101	1101	1101	1101	1101	1101	1101	1101	1101	1101	1101	1101	1101	1101	1101	1101	1101	1101	1101	1101	1101	1101
2 day	0000	0000	0000	0001	0001	0001	0001	0001	1001	1001	1001	1101	1101	1101	1101	1101	1101	1101	1101	1101	1101	1101	1101	1101	1101	1101	1101	1101	1101	1101	1101	1101	1101
3 day	0000	0000	0001	0001	0001	0001	0001	1001	1001	1001	1101	1101	1101	1101	1101	1101	1101	1101	1101	1101	1101	1101	1101	1101	1101	1101	1101	1101	1101	1101	1101	1101	1101
4 day	0000	0001	0001	0001	0001	0001	1001	1001	1001	1001	1101	1101	1101	1101	1101	1101	1101	1101	1101	1101	1101	1101	1101	1101	1101	1101	1101	1101	1101	1101	1101	1101	1101
0 day	1101	1101	1101	1101	1101	1101	1101	1101	1101	1101	1101	1101	1101	1101	1101	1101	1101	1101	1101	1101	1101	1101	1101	1101	1101	1101	1101	1101	1101	1101	1101	1101	1101
1 day	0001	0001	0001	0001	0001	0001	0001	0001	0001	1001	1001	1101	1101	1101	1101	1101	1101	1101	1101	1101	1101	1101	1101	1101	1101	1101	1101	1101	1101	1101	1101	1101	1101
2 day	0001	0001	0001	0001	0001	0001	0001	0001	1001	1001	1001	1101	1101	1101	1101	1101	1101	1101	1101	1101	1101	1101	1101	1101	1101	1101	1101	1101	1101	1101	1101	1101	1101
3 day	0001	0001	0001	0001	0001	0001	0001	1001	1001	1001	1101	1101	1101	1101	1101	1101	1101	1101	1101	1101	1101	1101	1101	1101	1101	1101	1101	1101	1101	1101	1101	1101	1101
4 day	0001	0001	0001	0001	0001	0001	1001	1001	1001	1001	1101	1101	1101	1101	1101	1101	1101	1101	1101	1101	1101	1101	1101	1101	1101	1101	1101	1101	1101	1101	1101	1101	1101
0 day	1110	1110	1110	1110	1110	1110	1110	1110	1110	1110	1110	1110	1110	1110	1110	1110	1110	1110	1110	1110	1110	1110	1110	1110	1110	1110	1110	1110	1110	1110	1110	1110	1110
1 day	0001	0001	0001	0001	0001	0001	0001	0001	0001	1001	1001	1101	1101	1101	1101	1101	1101	1101	1101	1101	1101	1101	1101	1101	1101	1101	1101	1101	1101	1101	1101	1101	1101
2 day	0001	0001	0001	0001	0001	0001	0001	0001	1001	1001	1001	1101	1101	1101	1101	1101	1101	1101	1101	1101	1101	1101	1101	1101	1101	1101	1101	1101	1101	1101	1101	1101	1101
3 day	0001	0001	0001	0001	0001	0001	0001	1001	1001	1001	1101	1101	1101	1101	1101	1101	1101	1101	1101	1101	1101	1101	1101	1101	1101	1101	1101	1101	1101	1101	1101	1101	1101
4 day	0001	0001	0001	0001	0001	0001	1001	1001	1001	1001	1101	1101	1101	1101	1101	1101	1101	1101	1101	1101	1101	1101	1101	1101	1101	1101	1101	1101	1101	1101	1101	1101	1101
0 day	1111	1111	1111	1111	1111	1111	1111	1111	1111	1111	1111	1111	1111	1111	1111	1111	1111	1111	1111	1111	1111	1111	1111	1111	1111	1111	1111	1111	1111	1111	1111	1111	1111
1 day	0001	0001	0001	0001	0001	0001	0001	0001	0001	1001	1001	1101	1101	1101	1101	1101	1101	1101	1101	1101	1101	1101	1101	1101	1101	1101	1101	1101	1101	1101	1101	1101	1101
2 day	0001	0001	0001	0001	0001	0001	0001	0001	1001	1001	1001	1101	1101	1101	1101	1101	1101	1101	1101	1101	1101	1101	1101	1101	1101	1101	1101	1101	1101	1101	1101	1101	1101
3 day	0001	0001	0001	0001	0001	0001	0001	1001	1001	1001	1101	1101	1101	1101	1101	1101	1101	1101	1101	1101	1101	1101	1101	1101	1101	1101	1101	1101	1101	1101	1101	1101	1101
4 day	0001	0001	0001	0001	0001	0001	1001	1001	1001	1001	1101	1101	1101	1101	1101	1101	1101	1101	1101	1101	1101	1101	1101	1101	1101	1101	1101	1101	1101	1101	1101	1101	1101

## Sheet: Rx
Rx	R1a	R1b	R2	R3a	R3b	R4a	R4b	R5a	R5b	R6a	R6b	R7a	R7b	R8a	R8c	R9	R10	R11a	R11b	R12	R13	R14	R15a	R15b	R16a	R16b	R17	R18	R19	R20	R21	R22	R23
0 day	0000	0000	0000	0000	0000	0000	0000	0000	0000	0000	0000	0000	0000	0000	0000	0000	0000	0000	0000	0000	0000	0000	0000	0000	0000	0000	0000	0000	0000	0000	0000	0000	0000
1 day	0000	0000	0100	0000	0100	1000	0000	0000	1000	0000	0000	0000	0000	0000	0000	0000	0000	0000	0000	0000	0000	0000	0000	0000	0001	0000	0000	0000	0001	0000	0000	0011	0000
2 day	0000	0000	0001	0000	0101	1000	0000	0000	1000	0000	0000	0000	0001	0001	0000	0000	0000	0000	0000	0000	0000	0000	0000	0000	0001	0000	0000	0000	0001	0001	0000	0011	1000
3 day	0000	0000	0000	0000	0101	1000	0000	0000	1000	0000	0000	0000	0001	0001	0000	0000	0000	0000	0000	0000	0000	0000	0000	0000	0001	0000	0000	0001	0001	0001	0000	0011	1000
4 day	0000	0000	0000	0000	0101	1000	0000	0000	1000	0000	0001	0000	0001	0001	0000	0000	0000	0000	0000	0000	0000	0000	0000	0000	0001	0000	0000	0001	0001	0001	0000	0011	1000
0 day	0001	0001	0001	0001	0001	0001	0001	0001	0001	0001	0001	0001	0001	0001	0001	0001	0001	0001	0001	0001	0001	0001	0001	0001	0001	0001	0001	0001	0001	0001	0001	0001	0001
1 day	0001	0001	0101	0000	0101	1001	0001	0001	1001	0001	0001	0001	0001	0001	0001	0001	0001	0001	0001	0001	0001	0001	0001	0001	0001	0001	0001	0001	0001	0001	0000	0011	0001
2 day	0001	0001	0001	0000	0101	1001	0001	0001	1001	0001	0001	0000	0001	0001	0001	0001	0001	0001	0001	0001	0001	0001	0001	0001	0001	0001	0001	0001	0001	0001	0000	0011	1001
3 day	0001	0001	0001	0000	0101	1001	0001	0001	1001	0001	0001	0000	0001	0001	0001	0001	0001	0001	0001	0001	0001	0001	0001	0001	0001	0001	0001	0001	0001	0001	0000	0011	1001
4 day	0001	0000	0001	0000	0101	1001	0001	0001	1001	0001	0001	0000	0001	0001	0001	0001	0001	0001	0001	0001	0001	0001	0001	0001	0001	0001	0001	0001	0001	0001	0000	0011	1001
0 day	0010	0010	0010	0010	0010	0010	0010	0010	0010	0010	0010	0010	0010	0010	0010	0010	0010	0010	0010	0010	0010	0010	0010	0010	0010	0010	0010	0010	0010	0010	0010	0010	0010
1 day	0001	0001	0101	0000	0101	1001	0001	0001	1001	0001	0001	0001	0001	0001	0001	0001	0001	0001	0001	0001	0001	0001	0001	0001	0001	0001	0001	0001	0001	0001	0000	0011	0001
2 day	0001	0001	0001	0000	0101	1001	0001	0001	1001	0001	0001	0000	0001	0001	0001	0001	0001	0001	0001	0001	0001	0001	0001	0001	0001	0001	0001	0001	0001	0001	0000	0011	1001
3 day	0001	0001	0001	0000	0101	1001	0001	0001	1001	0001	0001	0000	0001	0001	0001	0001	0001	0001	0001	0001	0001	0001	0001	0001	0001	0001	0001	0001	0001	0001	0000	0011	1001
4 day	0001	0000	0001	0000	0101	1001	0001	0001	1001	0001	0001	0000	0001	0001	0001	0001	0001	0001	0001	0001	0001	0001	0001	0001	0001	0001	0001	0001	0001	0001	0000	0011	1001
0 day	0011	0011	0011	0011	0011	0011	0011	0011	0011	0011	0011	0011	0011	0011	0011	0011	0011	0011	0011	0011	0011	0011	0011	0011	0011	0011	0011	0011	0011	0011	0011	0011	0011
1 day	0001	0001	0101	0001	0101	1001	0001	0001	1001	0001	0001	0001	0001	0001	0001	0001	0001	0001	0001	0001	0001	0001	0001	0001	0001	0001	0001	0001	0001	0001	0000	0011	0001
2 day	0001	0001	0001	0000	0101	1001	0001	0001	1001	0001	0001	0001	0001	0001	0001	0001	0001	0001	0001	0001	0001	0001	0001	0001	0001	0001	0001	0001	0001	0001	0000	0011	1001
3 day	0001	0001	0001	0000	0101	1001	0001	0001	1001	0001	0001	0001	0001	0001	0001	0001	0001	0001	0001	0001	0001	0001	0001	0001	0001	0001	0001	0001	0001	0001	0000	0011	1001
4 day	0001	0001	0001	0000	0101	1001	0001	0001	1001	0001	0001	0000	0001	0001	0001	0001	0001	0001	0001	0001	0001	0001	0001	0001	0001	0001	0001	0001	0001	0001	0000	0011	1001
0 day	0100	0100	0100	0100	0100	0100	0100	0100	0100	0100	0100	0100	0100	0100	0100	0100	0100	0100	0100	0100	0100	0100	0100	0100	0100	0100	0100	0100	0100	0100	0100	0100	0100
1 day	0000	0000	0100	0000	0100	1000	0000	0000	1000	0000	0000	0000	0000	0000	0000	0000	0000	0000	0000	0000	0000	0000	0000	0000	0001	0000	0000	0000	0001	0000	0000	0011	0000
2 day	0000	0000	0001	0000	0101	1000	0000	0000	1000	0000	0000	0000	0001	0001	0000	0000	0000	0000	0000	0000	0000	0000	0000	0000	0001	0000	0000	0000	0001	0001	0000	0011	1000
3 day	0000	0000	0000	0000	0101	1000	0000	0000	1000	0000	0000	0000	0001	0001	0000	0000	0000	0000	0000	0000	0000	0000	0000	0000	0001	0000	0000	0001	0001	0001	0000	0011	1000
4 day	0000	0000	0000	0000	0101	1000	0000	0000	1000	0000	0001	0000	0001	0001	0000	0000	0000	0000	0000	0000	0000	0000	0000	0000	0001	0000	0000	0001	0001	0001	0000	0011	1000
0 day	0101	0101	0101	0101	0101	0101	0101	0101	0101	0101	0101	0101	0101	0101	0101	0101	0101	0101	0101	0101	0101	0101	0101	0101	0101	0101	0101	0101	0101	0101	0101	0101	0101
1 day	0001	0001	0101	0000	0101	1001	0001	0001	1001	0001	0001	0001	0001	0001	0001	0001	0001	0001	0001	0001	0001	0001	0001	0001	0001	0001	0001	0001	0001	0001	0000	0011	0001
2 day	0001	0001	0001	0000	0101	1001	0001	0001	1001	0001	0001	0000	0001	0001	0001	0001	0001	0001	0001	0001	0001	0001	0001	0001	0001	0001	0001	0001	0001	0001	0000	0011	1001
3 day	0001	0001	0001	0000	0101	1001	0001	0001	1001	0001	0001	0000	0001	0001	0001	0001	0001	0001	0001	0001	0001	0001	0001	0001	0001	0001	0001	0001	0001	0001	0000	0011	1001
4 day	0001	0000	0001	0000	0101	1001	0001	0001	1001	0001	0001	0000	0001	0001	0001	0001	0001	0001	0001	0001	0001	0001	0001	0001	0001	0001	0001	0001	0001	0001	0000	0011	1001
0 day	0110	0110	0110	0110	0110	0110	0110	0110	0110	0110	0110	0110	0110	0110	0110	0110	0110	0110	0110	0110	0110	0110	0110	0110	0110	0110	0110	0110	0110	0110	0110	0110	0110
1 day	0001	0001	0101	0000	0101	1001	0001	0001	1001	0001	0001	0001	0001	0001	0001	0001	0001	0001	0001	0001	0001	0001	0001	0001	0001	0001	0001	0001	0001	0001	0000	0011	0001
2 day	0001	0001	0001	0000	0101	1001	0001	0001	1001	0001	0001	0000	0001	0001	0001	0001	0001	0001	0001	0001	0001	0001	0001	0001	0001	0001	0001	0001	0001	0001	0000	0011	1001
3 day	0001	0001	0001	0000	0101	1001	0001	0001	1001	0001	0001	0000	0001	0001	0001	0001	0001	0001	0001	0001	0001	0001	0001	0001	0001	0001	0001	0001	0001	0001	0000	0011	1001
4 day	0001	0000	0001	0000	0101	1001	0001	0001	1001	0001	0001	0000	0001	0001	0001	0001	0001	0001	0001	0001	0001	0001	0001	0001	0001	0001	0001	0001	0001	0001	0000	0011	1001
0 day	0111	0111	0111	0111	0111	0111	0111	0111	0111	0111	0111	0111	0111	0111	0111	0111	0111	0111	0111	0111	0111	0111	0111	0111	0111	0111	0111	0111	0111	0111	0111	0111	0111
1 day	0001	0001	0101	0001	0101	1001	0001	0001	1001	0001	0001	0001	0001	0001	0001	0001	0001	0001	0001	0001	0001	0001	0001	0001	0001	0001	0001	0001	0001	0001	0000	0011	0001
2 day	0001	0001	0001	0000	0101	1001	0001	0001	1001	0001	0001	0001	0001	0001	0001	0001	0001	0001	0001	0001	0001	0001	0001	0001	0001	0001	0001	0001	0001	0001	0000	0011	1001
3 day	0001	0001	0001	0000	0101	1001	0001	0001	1001	0001	0001	0001	0001	0001	0001	0001	0001	0001	0001	0001	0001	0001	0001	0001	0001	0001	0001	0001	0001	0001	0000	0011	1001
4 day	0001	0001	0001	0000	0101	1001	0001	0001	1001	0001	0001	0000	0001	0001	0001	0001	0001	0001	0001	0001	0001	0001	0001	0001	0001	0001	0001	0001	0001	0001	0000	0011	1001
0 day	1000	1000	1000	1000	1000	1000	1000	1000	1000	1000	1000	1000	1000	1000	1000	1000	1000	1000	1000	1000	1000	1000	1000	1000	1000	1000	1000	1000	1000	1000	1000	1000	1000
1 day	0000	0000	0100	0000	0100	1000	0000	0000	1000	0000	0000	0000	0000	0000	0000	0000	0000	0000	0000	0000	0000	0000	0000	0000	0001	0000	0000	0000	0001	0000	0000	0011	1000
2 day	0000	0000	0001	0000	0101	1000	0000	0000	1000	0000	0000	0000	0001	0001	0000	0000	0000	0000	0000	0000	0000	0000	0000	0000	0001	0000	0000	0000	0001	0001	0000	0011	1000
3 day	0000	0000	0000	0000	0101	1000	0000	0000	1000	0000	0000	0000	0001	0001	0000	0000	0000	0000	0000	0000	0000	0000	0000	0000	0001	0000	0000	0001	0001	0001	0000	0011	1000
4 day	0000	0000	0000	0000	0101	1000	0000	0000	1000	0000	0001	0000	0001	0001	0000	0000	0000	0000	0000	0000	0000	0000	0000	0000	0001	0000	0000	0001	0001	0001	0000	0011	1000
0 day	1001	1001	1001	1001	1001	1001	1001	1001	1001	1001	1001	1001	1001	1001	1001	1001	1001	1001	1001	1001	1001	1001	1001	1001	1001	1001	1001	1001	1001	1001	1001	1001	1001
1 day	0001	0001	0101	0000	0101	1001	0001	0001	1001	0001	0001	0001	0001	0001	0001	0001	0001	0001	0001	0001	0001	0001	0001	0001	0001	0001	0001	0001	0001	0001	0000	0011	1001
2 day	0001	0001	0001	0000	0101	1001	0001	0001	1001	0001	0001	0000	0001	0001	0001	0001	0001	0001	0001	0001	0001	0001	0001	0001	0001	0001	0001	0001	0001	0001	0000	0011	1001
3 day	0001	0001	0001	0000	0101	1001	0001	0001	1001	0001	0001	0000	0001	0001	0001	0001	0001	0001	0001	0001	0001	0001	0001	0001	0001	0001	0001	0001	0001	0001	0000	0011	1001
4 day	0001	0000	0001	0000	0101	1001	0001	0001	1001	0001	0001	0000	0001	0001	0001	0001	0001	0001	0001	0001	0001	0001	0001	0001	0001	0001	0001	0001	0001	0001	0000	0011	1001
0 day	1010	1010	1010	1010	1010	1010	1010	1010	1010	1010	1010	1010	1010	1010	1010	1010	1010	1010	1010	1010	1010	1010	1010	1010	1010	1010	1010	1010	1010	1010	1010	1010	1010
1 day	0001	0001	0101	0000	0101	1001	0001	0001	1001	0001	0001	0001	0001	0001	0001	0001	0001	0001	0001	0001	0001	0001	0001	0001	0001	0001	0001	0001	0001	0001	0000	0011	1001
2 day	0001	0001	0001	0000	0101	1001	0001	0001	1001	0001	0001	0000	0001	0001	0001	0001	0001	0001	0001	0001	0001	0001	0001	0001	0001	0001	0001	0001	0001	0001	0000	0011	1001
3 day	0001	0001	0001	0000	0101	1001	0001	0001	1001	0001	0001	0000	0001	0001	0001	0001	0001	0001	0001	0001	0001	0001	0001	0001	0001	0001	0001	0001	0001	0001	0000	0011	1001
4 day	0001	0000	0001	0000	0101	1001	0001	0001	1001	0001	0001	0000	0001	0001	0001	0001	0001	0001	0001	0001	0001	0001	0001	0001	0001	0001	0001	0001	0001	0001	0000	0011	1001
0 day	1011	1011	1011	1011	1011	1011	1011	1011	1011	1011	1011	1011	1011	1011	1011	1011	1011	1011	1011	1011	1011	1011	1011	1011	1011	1011	1011	1011	1011	1011	1011	1011	1011
1 day	0001	0001	0101	0001	0101	1001	0001	0001	1001	0001	0001	0001	0001	0001	0001	0001	0001	0001	0001	0001	0001	0001	0001	0001	0001	0001	0001	0001	0001	0001	0000	0011	1001
2 day	0001	0001	0001	0000	0101	1001	0001	0001	1001	0001	0001	0001	0001	0001	0001	0001	0001	0001	0001	0001	0001	0001	0001	0001	0001	0001	0001	0001	0001	0001	0000	0011	1001
3 day	0001	0001	0001	0000	0101	1001	0001	0001	1001	0001	0001	0001	0001	0001	0001	0001	0001	0001	0001	0001	0001	0001	0001	0001	0001	0001	0001	0001	0001	0001	0000	0011	1001
4 day	0001	0001	0001	0000	0101	1001	0001	0001	1001	0001	0001	0000	0001	0001	0001	0001	0001	0001	0001	0001	0001	0001	0001	0001	0001	0001	0001	0001	0001	0001	0000	0011	1001
0 day	1100	1100	1100	1100	1100	1100	1100	1100	1100	1100	1100	1100	1100	1100	1100	1100	1100	1100	1100	1100	1100	1100	1100	1100	1100	1100	1100	1100	1100	1100	1100	1100	1100
1 day	0000	0000	0100	0000	0100	1000	0000	0000	1000	0000	0000	0000	0000	0000	0000	0000	0000	0000	0000	0000	0000	0000	0000	0000	0001	0000	0000	0000	0001	0000	0000	0011	1000
2 day	0000	0000	0001	0000	0101	1000	0000	0000	1000	0000	0000	0000	0001	0001	0000	0000	0000	0000	0000	0000	0000	0000	0000	0000	0001	0000	0000	0000	0001	0001	0000	0011	1000
3 day	0000	0000	0000	0000	0101	1000	0000	0000	1000	0000	0000	0000	0001	0001	0000	0000	0000	0000	0000	0000	0000	0000	0000	0000	0001	0000	0000	0001	0001	0001	0000	0011	1000
4 day	0000	0000	0000	0000	0101	1000	0000	0000	1000	0000	0001	0000	0001	0001	0000	0000	0000	0000	0000	0000	0000	0000	0000	0000	0001	0000	0000	0001	0001	0001	0000	0011	1000
0 day	1101	1101	1101	1101	1101	1101	1101	1101	1101	1101	1101	1101	1101	1101	1101	1101	1101	1101	1101	1101	1101	1101	1101	1101	1101	1101	1101	1101	1101	1101	1101	1101	1101
1 day	0001	0001	0101	0000	0101	1001	0001	0001	1001	0001	0001	0001	0001	0001	0001	0001	0001	0001	0001	0001	0001	0001	0001	0001	0001	0001	0001	0001	0001	0001	0000	0011	1001
2 day	0001	0001	0001	0000	0101	1001	0001	0001	1001	0001	0001	0000	0001	0001	0001	0001	0001	0001	0001	0001	0001	0001	0001	0001	0001	0001	0001	0001	0001	0001	0000	0011	1001
3 day	0001	0001	0001	0000	0101	1001	0001	0001	1001	0001	0001	0000	0001	0001	0001	0001	0001	0001	0001	0001	0001	0001	0001	0001	0001	0001	0001	0001	0001	0001	0000	0011	1001
4 day	0001	0000	0001	0000	0101	1001	0001	0001	1001	0001	0001	0000	0001	0001	0001	0001	0001	0001	0001	0001	0001	0001	0001	0001	0001	0001	0001	0001	0001	0001	0000	0011	1001
0 day	1110	1110	1110	1110	1110	1110	1110	1110	1110	1110	1110	1110	1110	1110	1110	1110	1110	1110	1110	1110	1110	1110	1110	1110	1110	1110	1110	1110	1110	1110	1110	1110	1110
1 day	0001	0001	0101	0000	0101	1001	0001	0001	1001	0001	0001	0001	0001	0001	0001	0001	0001	0001	0001	0001	0001	0001	0001	0001	0001	0001	0001	0001	0001	0001	0000	0011	1001
2 day	0001	0001	0001	0000	0101	1001	0001	0001	1001	0001	0001	0000	0001	0001	0001	0001	0001	0001	0001	0001	0001	0001	0001	0001	0001	0001	0001	0001	0001	0001	0000	0011	1001
3 day	0001	0001	0001	0000	0101	1001	0001	0001	1001	0001	0001	0000	0001	0001	0001	0001	0001	0001	0001	0001	0001	0001	0001	0001	0001	0001	0001	0001	0001	0001	0000	0011	1001
4 day	0001	0000	0001	0000	0101	1001	0001	0001	1001	0001	0001	0000	0001	0001	0001	0001	0001	0001	0001	0001	0001	0001	0001	0001	0001	0001	0001	0001	0001	0001	0000	0011	1001
0 day	1111	1111	1111	1111	1111	1111	1111	1111	1111	1111	1111	1111	1111	1111	1111	1111	1111	1111	1111	1111	1111	1111	1111	1111	1111	1111	1111	1111	1111	1111	1111	1111	1111
1 day	0001	0001	0101	0001	0101	1001	0001	0001	1001	0001	0001	0001	0001	0001	0001	0001	0001	0001	0001	0001	0001	0001	0001	0001	0001	0001	0001	0001	0001	0001	0000	0011	1001
2 day	0001	0001	0001	0000	0101	1001	0001	0001	1001	0001	0001	0001	0001	0001	0001	0001	0001	0001	0001	0001	0001	0001	0001	0001	0001	0001	0001	0001	0001	0001	0000	0011	1001
3 day	0001	0001	0001	0000	0101	1001	0001	0001	1001	0001	0001	0001	0001	0001	0001	0001	0001	0001	0001	0001	0001	0001	0001	0001	0001	0001	0001	0001	0001	0001	0000	0011	1001
4 day	0001	0001	0001	0000	0101	1001	0001	0001	1001	0001	0001	0000	0001	0001	0001	0001	0001	0001	0001	0001	0001	0001	0001	0001	0001	0001	0001	0001	0001	0001	0000	0011	1001
