# Supplementary material for: Loss of variation of state detected in soybean metabolic and human myelomonocytic leukaemia cell transcriptional networks under external stimuli
Source: Sci Rep. 2016 Oct 24;6:35946. doi: 10.1038/srep35946 (PMC5075873; doi:10.1038/srep35946)
Supplement: Supplementary Note 1 [file srep35946-s5.txt]

# Human myelomonocytic leukemia cell transcriptional network model

for ( $ist=0 ; $ist <= 255 ; $ist++) {

$state[0]= ($ist & 0b10000000) / 128;
$state[1]= ($ist & 0b01000000) / 64;
$state[2]= ($ist & 0b00100000) / 32;
$state[3]= ($ist & 0b00010000) / 16;
$state[4]= ($ist & 0b00001000) / 8;
$state[5]= ($ist & 0b00000100) / 4;
$state[6]= ($ist & 0b00000010) / 2;
$state[7]= ($ist & 0b00000001) / 1;

$A1=$state[0];
$A2=$state[1];
$B1=$state[2];
$B2=$state[3];
$C1=$state[4];
$C2=$state[5];
$D1=$state[6];
$D2=$state[7];

print "\n";
print "A1,B1,C1,D1,Tk\n";
print "A2,B2,C2,D2\n";

for ($Tk = 0; $Tk <= 9; $Tk++) {

$Nstate = $A1*128 + $A2*64 + $B1*32 + $B2*16 + $C1*8 + $C2*4 + $D1*2 + $D2 + 1;

print "$A1,$B1,$C1,$D1,$Tk,s_";
printf("%03d\n",$Nstate);
print "$A2,$B2,$C2,$D2\n";

$A10=$A1;
$A20=$A2;
$B10=$B1;
$B20=$B2;
$C10=$C1;
$C20=$C2;
$D10=$D1;
$D20=$D2;

#A1	OR with NOT IF
$Rep = $A20;
if ($A10==0 && $Rep==1) {$Ope=1;} else {$Ope=0;}
$Pro = $A10 | $B10;
if ($Pro==1 && $Ope==0) {$A1=1;} else {$A1=0;}

#$A1 = 1; #External input
#$A1 = 1; #Enforced expression

#A2	AND with NOT IF
$Rep = $B10;
if ($A20==0 && $Rep==1) {$Ope=1;} else {$Ope=0;}
$Pro = $A20;
if ($Pro==1 && $Ope==0) {$A2=1;} else {$A2=0;}

#$A2 = 0; #External input
#$A2 = 1; #Enforced expression

#B1
$Rep = $A20 | $B20 | $C20;
if ($B10==0 && $Rep==1) {$Ope=1;} else {$Ope=0;}
$Pro = $A10 | $B10 | $C10;
if ($Pro==1 && $Ope==0) {$B1=1;} else {$B1=0;}

#$B1 = 1; #External input

#B2
$Rep = $B10 | $C10;
if ($B20==0 && $Rep==1) {$Ope=1;} else {$Ope=0;}
$Pro = $A20 & $B20 & $C20;
if ($Pro==1 && $Ope==0) {$B2=1;} else {$B2=0;}

#$B2 = 0; #External input
#$B2 = 1; #Enforced expression

#C1
$Rep = $B20 | $C20 | $D20;
if ($C10==0 && $Rep==1) {$Ope=1;} else {$Ope=0;}
$Pro = $B10 | $C10 | $D10;
if ($Pro==1 && $Ope==0) {$C1=1;} else {$C1=0;}

#$C1 = 1; #Enforced expression

#C2
$Rep = $B10 | $C10 | $D10;
if ($C20==0 && $Rep==1) {$Ope=1;} else {$Ope=0;}
$Pro = $B20 & $C20 & $D20;
if ($Pro==1 && $Ope==0) {$C2=1;} else {$C2=0;}

#D1
$Rep = $C20 | $D20;
if ($D10==0 && $Rep==1) {$Ope=1;} else {$Ope=0;}
$Pro = $C10 | $D10;
if ($Pro==1 && $Ope==0) {$D1=1;} else {$D1=0;}

#D2
$Rep =  $C10 | $D10;
if ($D20==0 && $Rep==1) {$Ope=1;} else {$Ope=0;}
$Pro = $C20 & $D20;
if ($Pro==1 && $Ope==0) {$D2=1;} else {$D2=0;}

}	# End of Loop-Tk

}	# End of Loop-ist

exit(0)
