# Supplementary material for: Loss of variation of state detected in soybean metabolic and human myelomonocytic leukaemia cell transcriptional networks under external stimuli
Source: Sci Rep. 2016 Oct 24;6:35946. doi: 10.1038/srep35946 (PMC5075873; doi:10.1038/srep35946)
Supplement: Supplementary Data 2 [file srep35946-s6.xls]

## Sheet: Readme
Simulation experiment results - state transitions in human myelomonocytic leukemia cell transcriptional network
THP1: without stimulation.
PMA: step functions provided, 0→1 to module B1 and 1→0 to module B2, as external input.
MYC: enforced expression to module B2 containing the MYC, without supplying the step functions.
Monocyte: enforced expression to module A1 containing CEBPA, A2 containing MNDA, B2 containing IRF8 and C1 containing SPI1.
How to read the table:
A1	B1	C1	D1	Tk
A2	B2	C2	D2
0	1	0	1	0	s_103	→	Data at unit time 0
1	0	1	0			→	Data at unit time 0
0	1	0	1	1	s_099	→	Data at unit time 1
1	0	0	0			→	Data at unit time 1
0	1	1	1	2	s_107	→	Data at unit time 2
1	0	0	0			→	Data at unit time 2
0	1	1	1	3	s_107	→	Data at unit time 3
1	0	0	0			→	Data at unit time 3
0	1	1	1	4	s_107	→	Data at unit time 4
1	0	0	0			→	Data at unit time 4
0	1	1	1	5	s_107	→	Data at unit time 5
1	0	0	0			→	Data at unit time 5
0	1	1	1	6	s_107	→	Data at unit time 6
1	0	0	0			→	Data at unit time 6
0	1	1	1	7	s_107	→	Data at unit time 7
1	0	0	0			→	Data at unit time 7
0	1	1	1	8	s_107	→	Data at unit time 8
1	0	0	0			→	Data at unit time 8
0	1	1	1	9	s_107	→	Data at unit time 9
1	0	0	0		↑	→	Data at unit time 9
					State-number
				↑
				Unit time after starting simulation.
↑	↑	↑	↑
State of module A1	State of module B1	State of module C1	State of module D1
State of module A2	State of module B2	State of module C2	State of module D2

## Sheet: THP1
A1	B1	C1	D1	Tk
A2	B2	C2	D2
0	0	0	0	0	s_001
0	0	0	0
0	0	0	0	1	s_001
0	0	0	0
0	0	0	0	2	s_001
0	0	0	0
0	0	0	0	3	s_001
0	0	0	0
0	0	0	0	4	s_001
0	0	0	0
0	0	0	0	5	s_001
0	0	0	0
0	0	0	0	6	s_001
0	0	0	0
0	0	0	0	7	s_001
0	0	0	0
0	0	0	0	8	s_001
0	0	0	0
0	0	0	0	9	s_001
0	0	0	0
A1	B1	C1	D1	Tk
A2	B2	C2	D2
0	0	0	0	0	s_002
0	0	0	1
0	0	0	0	1	s_001
0	0	0	0
0	0	0	0	2	s_001
0	0	0	0
0	0	0	0	3	s_001
0	0	0	0
0	0	0	0	4	s_001
0	0	0	0
0	0	0	0	5	s_001
0	0	0	0
0	0	0	0	6	s_001
0	0	0	0
0	0	0	0	7	s_001
0	0	0	0
0	0	0	0	8	s_001
0	0	0	0
0	0	0	0	9	s_001
0	0	0	0
A1	B1	C1	D1	Tk
A2	B2	C2	D2
0	0	0	1	0	s_003
0	0	0	0
0	0	1	1	1	s_011
0	0	0	0
0	1	1	1	2	s_043
0	0	0	0
1	1	1	1	3	s_171
0	0	0	0
1	1	1	1	4	s_171
0	0	0	0
1	1	1	1	5	s_171
0	0	0	0
1	1	1	1	6	s_171
0	0	0	0
1	1	1	1	7	s_171
0	0	0	0
1	1	1	1	8	s_171
0	0	0	0
1	1	1	1	9	s_171
0	0	0	0
A1	B1	C1	D1	Tk
A2	B2	C2	D2
0	0	0	1	0	s_004
0	0	0	1
0	0	0	1	1	s_003
0	0	0	0
0	0	1	1	2	s_011
0	0	0	0
0	1	1	1	3	s_043
0	0	0	0
1	1	1	1	4	s_171
0	0	0	0
1	1	1	1	5	s_171
0	0	0	0
1	1	1	1	6	s_171
0	0	0	0
1	1	1	1	7	s_171
0	0	0	0
1	1	1	1	8	s_171
0	0	0	0
1	1	1	1	9	s_171
0	0	0	0
A1	B1	C1	D1	Tk
A2	B2	C2	D2
0	0	0	0	0	s_005
0	0	1	0
0	0	0	0	1	s_001
0	0	0	0
0	0	0	0	2	s_001
0	0	0	0
0	0	0	0	3	s_001
0	0	0	0
0	0	0	0	4	s_001
0	0	0	0
0	0	0	0	5	s_001
0	0	0	0
0	0	0	0	6	s_001
0	0	0	0
0	0	0	0	7	s_001
0	0	0	0
0	0	0	0	8	s_001
0	0	0	0
0	0	0	0	9	s_001
0	0	0	0
A1	B1	C1	D1	Tk
A2	B2	C2	D2
0	0	0	0	0	s_006
0	0	1	1
0	0	0	0	1	s_002
0	0	0	1
0	0	0	0	2	s_001
0	0	0	0
0	0	0	0	3	s_001
0	0	0	0
0	0	0	0	4	s_001
0	0	0	0
0	0	0	0	5	s_001
0	0	0	0
0	0	0	0	6	s_001
0	0	0	0
0	0	0	0	7	s_001
0	0	0	0
0	0	0	0	8	s_001
0	0	0	0
0	0	0	0	9	s_001
0	0	0	0
A1	B1	C1	D1	Tk
A2	B2	C2	D2
0	0	0	1	0	s_007
0	0	1	0
0	0	0	1	1	s_003
0	0	0	0
0	0	1	1	2	s_011
0	0	0	0
0	1	1	1	3	s_043
0	0	0	0
1	1	1	1	4	s_171
0	0	0	0
1	1	1	1	5	s_171
0	0	0	0
1	1	1	1	6	s_171
0	0	0	0
1	1	1	1	7	s_171
0	0	0	0
1	1	1	1	8	s_171
0	0	0	0
1	1	1	1	9	s_171
0	0	0	0
A1	B1	C1	D1	Tk
A2	B2	C2	D2
0	0	0	1	0	s_008
0	0	1	1
0	0	0	1	1	s_004
0	0	0	1
0	0	0	1	2	s_003
0	0	0	0
0	0	1	1	3	s_011
0	0	0	0
0	1	1	1	4	s_043
0	0	0	0
1	1	1	1	5	s_171
0	0	0	0
1	1	1	1	6	s_171
0	0	0	0
1	1	1	1	7	s_171
0	0	0	0
1	1	1	1	8	s_171
0	0	0	0
1	1	1	1	9	s_171
0	0	0	0
A1	B1	C1	D1	Tk
A2	B2	C2	D2
0	0	1	0	0	s_009
0	0	0	0
0	1	1	1	1	s_043
0	0	0	0
1	1	1	1	2	s_171
0	0	0	0
1	1	1	1	3	s_171
0	0	0	0
1	1	1	1	4	s_171
0	0	0	0
1	1	1	1	5	s_171
0	0	0	0
1	1	1	1	6	s_171
0	0	0	0
1	1	1	1	7	s_171
0	0	0	0
1	1	1	1	8	s_171
0	0	0	0
1	1	1	1	9	s_171
0	0	0	0
A1	B1	C1	D1	Tk
A2	B2	C2	D2
0	0	1	0	0	s_010
0	0	0	1
0	1	1	0	1	s_041
0	0	0	0
1	1	1	1	2	s_171
0	0	0	0
1	1	1	1	3	s_171
0	0	0	0
1	1	1	1	4	s_171
0	0	0	0
1	1	1	1	5	s_171
0	0	0	0
1	1	1	1	6	s_171
0	0	0	0
1	1	1	1	7	s_171
0	0	0	0
1	1	1	1	8	s_171
0	0	0	0
1	1	1	1	9	s_171
0	0	0	0
A1	B1	C1	D1	Tk
A2	B2	C2	D2
0	0	1	1	0	s_011
0	0	0	0
0	1	1	1	1	s_043
0	0	0	0
1	1	1	1	2	s_171
0	0	0	0
1	1	1	1	3	s_171
0	0	0	0
1	1	1	1	4	s_171
0	0	0	0
1	1	1	1	5	s_171
0	0	0	0
1	1	1	1	6	s_171
0	0	0	0
1	1	1	1	7	s_171
0	0	0	0
1	1	1	1	8	s_171
0	0	0	0
1	1	1	1	9	s_171
0	0	0	0
A1	B1	C1	D1	Tk
A2	B2	C2	D2
0	0	1	1	0	s_012
0	0	0	1
0	1	1	1	1	s_043
0	0	0	0
1	1	1	1	2	s_171
0	0	0	0
1	1	1	1	3	s_171
0	0	0	0
1	1	1	1	4	s_171
0	0	0	0
1	1	1	1	5	s_171
0	0	0	0
1	1	1	1	6	s_171
0	0	0	0
1	1	1	1	7	s_171
0	0	0	0
1	1	1	1	8	s_171
0	0	0	0
1	1	1	1	9	s_171
0	0	0	0
A1	B1	C1	D1	Tk
A2	B2	C2	D2
0	0	1	0	0	s_013
0	0	1	0
0	0	1	0	1	s_009
0	0	0	0
0	1	1	1	2	s_043
0	0	0	0
1	1	1	1	3	s_171
0	0	0	0
1	1	1	1	4	s_171
0	0	0	0
1	1	1	1	5	s_171
0	0	0	0
1	1	1	1	6	s_171
0	0	0	0
1	1	1	1	7	s_171
0	0	0	0
1	1	1	1	8	s_171
0	0	0	0
1	1	1	1	9	s_171
0	0	0	0
A1	B1	C1	D1	Tk
A2	B2	C2	D2
0	0	1	0	0	s_014
0	0	1	1
0	0	1	0	1	s_010
0	0	0	1
0	1	1	0	2	s_041
0	0	0	0
1	1	1	1	3	s_171
0	0	0	0
1	1	1	1	4	s_171
0	0	0	0
1	1	1	1	5	s_171
0	0	0	0
1	1	1	1	6	s_171
0	0	0	0
1	1	1	1	7	s_171
0	0	0	0
1	1	1	1	8	s_171
0	0	0	0
1	1	1	1	9	s_171
0	0	0	0
A1	B1	C1	D1	Tk
A2	B2	C2	D2
0	0	1	1	0	s_015
0	0	1	0
0	0	1	1	1	s_011
0	0	0	0
0	1	1	1	2	s_043
0	0	0	0
1	1	1	1	3	s_171
0	0	0	0
1	1	1	1	4	s_171
0	0	0	0
1	1	1	1	5	s_171
0	0	0	0
1	1	1	1	6	s_171
0	0	0	0
1	1	1	1	7	s_171
0	0	0	0
1	1	1	1	8	s_171
0	0	0	0
1	1	1	1	9	s_171
0	0	0	0
A1	B1	C1	D1	Tk
A2	B2	C2	D2
0	0	1	1	0	s_016
0	0	1	1
0	0	1	1	1	s_012
0	0	0	1
0	1	1	1	2	s_043
0	0	0	0
1	1	1	1	3	s_171
0	0	0	0
1	1	1	1	4	s_171
0	0	0	0
1	1	1	1	5	s_171
0	0	0	0
1	1	1	1	6	s_171
0	0	0	0
1	1	1	1	7	s_171
0	0	0	0
1	1	1	1	8	s_171
0	0	0	0
1	1	1	1	9	s_171
0	0	0	0
A1	B1	C1	D1	Tk
A2	B2	C2	D2
0	0	0	0	0	s_017
0	1	0	0
0	0	0	0	1	s_001
0	0	0	0
0	0	0	0	2	s_001
0	0	0	0
0	0	0	0	3	s_001
0	0	0	0
0	0	0	0	4	s_001
0	0	0	0
0	0	0	0	5	s_001
0	0	0	0
0	0	0	0	6	s_001
0	0	0	0
0	0	0	0	7	s_001
0	0	0	0
0	0	0	0	8	s_001
0	0	0	0
0	0	0	0	9	s_001
0	0	0	0
A1	B1	C1	D1	Tk
A2	B2	C2	D2
0	0	0	0	0	s_018
0	1	0	1
0	0	0	0	1	s_001
0	0	0	0
0	0	0	0	2	s_001
0	0	0	0
0	0	0	0	3	s_001
0	0	0	0
0	0	0	0	4	s_001
0	0	0	0
0	0	0	0	5	s_001
0	0	0	0
0	0	0	0	6	s_001
0	0	0	0
0	0	0	0	7	s_001
0	0	0	0
0	0	0	0	8	s_001
0	0	0	0
0	0	0	0	9	s_001
0	0	0	0
A1	B1	C1	D1	Tk
A2	B2	C2	D2
0	0	0	1	0	s_019
0	1	0	0
0	0	0	1	1	s_003
0	0	0	0
0	0	1	1	2	s_011
0	0	0	0
0	1	1	1	3	s_043
0	0	0	0
1	1	1	1	4	s_171
0	0	0	0
1	1	1	1	5	s_171
0	0	0	0
1	1	1	1	6	s_171
0	0	0	0
1	1	1	1	7	s_171
0	0	0	0
1	1	1	1	8	s_171
0	0	0	0
1	1	1	1	9	s_171
0	0	0	0
A1	B1	C1	D1	Tk
A2	B2	C2	D2
0	0	0	1	0	s_020
0	1	0	1
0	0	0	1	1	s_003
0	0	0	0
0	0	1	1	2	s_011
0	0	0	0
0	1	1	1	3	s_043
0	0	0	0
1	1	1	1	4	s_171
0	0	0	0
1	1	1	1	5	s_171
0	0	0	0
1	1	1	1	6	s_171
0	0	0	0
1	1	1	1	7	s_171
0	0	0	0
1	1	1	1	8	s_171
0	0	0	0
1	1	1	1	9	s_171
0	0	0	0
A1	B1	C1	D1	Tk
A2	B2	C2	D2
0	0	0	0	0	s_021
0	1	1	0
0	0	0	0	1	s_001
0	0	0	0
0	0	0	0	2	s_001
0	0	0	0
0	0	0	0	3	s_001
0	0	0	0
0	0	0	0	4	s_001
0	0	0	0
0	0	0	0	5	s_001
0	0	0	0
0	0	0	0	6	s_001
0	0	0	0
0	0	0	0	7	s_001
0	0	0	0
0	0	0	0	8	s_001
0	0	0	0
0	0	0	0	9	s_001
0	0	0	0
A1	B1	C1	D1	Tk
A2	B2	C2	D2
0	0	0	0	0	s_022
0	1	1	1
0	0	0	0	1	s_006
0	0	1	1
0	0	0	0	2	s_002
0	0	0	1
0	0	0	0	3	s_001
0	0	0	0
0	0	0	0	4	s_001
0	0	0	0
0	0	0	0	5	s_001
0	0	0	0
0	0	0	0	6	s_001
0	0	0	0
0	0	0	0	7	s_001
0	0	0	0
0	0	0	0	8	s_001
0	0	0	0
0	0	0	0	9	s_001
0	0	0	0
A1	B1	C1	D1	Tk
A2	B2	C2	D2
0	0	0	1	0	s_023
0	1	1	0
0	0	0	1	1	s_003
0	0	0	0
0	0	1	1	2	s_011
0	0	0	0
0	1	1	1	3	s_043
0	0	0	0
1	1	1	1	4	s_171
0	0	0	0
1	1	1	1	5	s_171
0	0	0	0
1	1	1	1	6	s_171
0	0	0	0
1	1	1	1	7	s_171
0	0	0	0
1	1	1	1	8	s_171
0	0	0	0
1	1	1	1	9	s_171
0	0	0	0
A1	B1	C1	D1	Tk
A2	B2	C2	D2
0	0	0	1	0	s_024
0	1	1	1
0	0	0	1	1	s_008
0	0	1	1
0	0	0	1	2	s_004
0	0	0	1
0	0	0	1	3	s_003
0	0	0	0
0	0	1	1	4	s_011
0	0	0	0
0	1	1	1	5	s_043
0	0	0	0
1	1	1	1	6	s_171
0	0	0	0
1	1	1	1	7	s_171
0	0	0	0
1	1	1	1	8	s_171
0	0	0	0
1	1	1	1	9	s_171
0	0	0	0
A1	B1	C1	D1	Tk
A2	B2	C2	D2
0	0	1	0	0	s_025
0	1	0	0
0	0	1	1	1	s_011
0	0	0	0
0	1	1	1	2	s_043
0	0	0	0
1	1	1	1	3	s_171
0	0	0	0
1	1	1	1	4	s_171
0	0	0	0
1	1	1	1	5	s_171
0	0	0	0
1	1	1	1	6	s_171
0	0	0	0
1	1	1	1	7	s_171
0	0	0	0
1	1	1	1	8	s_171
0	0	0	0
1	1	1	1	9	s_171
0	0	0	0
A1	B1	C1	D1	Tk
A2	B2	C2	D2
0	0	1	0	0	s_026
0	1	0	1
0	0	1	0	1	s_009
0	0	0	0
0	1	1	1	2	s_043
0	0	0	0
1	1	1	1	3	s_171
0	0	0	0
1	1	1	1	4	s_171
0	0	0	0
1	1	1	1	5	s_171
0	0	0	0
1	1	1	1	6	s_171
0	0	0	0
1	1	1	1	7	s_171
0	0	0	0
1	1	1	1	8	s_171
0	0	0	0
1	1	1	1	9	s_171
0	0	0	0
A1	B1	C1	D1	Tk
A2	B2	C2	D2
0	0	1	1	0	s_027
0	1	0	0
0	0	1	1	1	s_011
0	0	0	0
0	1	1	1	2	s_043
0	0	0	0
1	1	1	1	3	s_171
0	0	0	0
1	1	1	1	4	s_171
0	0	0	0
1	1	1	1	5	s_171
0	0	0	0
1	1	1	1	6	s_171
0	0	0	0
1	1	1	1	7	s_171
0	0	0	0
1	1	1	1	8	s_171
0	0	0	0
1	1	1	1	9	s_171
0	0	0	0
A1	B1	C1	D1	Tk
A2	B2	C2	D2
0	0	1	1	0	s_028
0	1	0	1
0	0	1	1	1	s_011
0	0	0	0
0	1	1	1	2	s_043
0	0	0	0
1	1	1	1	3	s_171
0	0	0	0
1	1	1	1	4	s_171
0	0	0	0
1	1	1	1	5	s_171
0	0	0	0
1	1	1	1	6	s_171
0	0	0	0
1	1	1	1	7	s_171
0	0	0	0
1	1	1	1	8	s_171
0	0	0	0
1	1	1	1	9	s_171
0	0	0	0
A1	B1	C1	D1	Tk
A2	B2	C2	D2
0	0	1	0	0	s_029
0	1	1	0
0	0	1	0	1	s_009
0	0	0	0
0	1	1	1	2	s_043
0	0	0	0
1	1	1	1	3	s_171
0	0	0	0
1	1	1	1	4	s_171
0	0	0	0
1	1	1	1	5	s_171
0	0	0	0
1	1	1	1	6	s_171
0	0	0	0
1	1	1	1	7	s_171
0	0	0	0
1	1	1	1	8	s_171
0	0	0	0
1	1	1	1	9	s_171
0	0	0	0
A1	B1	C1	D1	Tk
A2	B2	C2	D2
0	0	1	0	0	s_030
0	1	1	1
0	0	1	0	1	s_014
0	0	1	1
0	0	1	0	2	s_010
0	0	0	1
0	1	1	0	3	s_041
0	0	0	0
1	1	1	1	4	s_171
0	0	0	0
1	1	1	1	5	s_171
0	0	0	0
1	1	1	1	6	s_171
0	0	0	0
1	1	1	1	7	s_171
0	0	0	0
1	1	1	1	8	s_171
0	0	0	0
1	1	1	1	9	s_171
0	0	0	0
A1	B1	C1	D1	Tk
A2	B2	C2	D2
0	0	1	1	0	s_031
0	1	1	0
0	0	1	1	1	s_011
0	0	0	0
0	1	1	1	2	s_043
0	0	0	0
1	1	1	1	3	s_171
0	0	0	0
1	1	1	1	4	s_171
0	0	0	0
1	1	1	1	5	s_171
0	0	0	0
1	1	1	1	6	s_171
0	0	0	0
1	1	1	1	7	s_171
0	0	0	0
1	1	1	1	8	s_171
0	0	0	0
1	1	1	1	9	s_171
0	0	0	0
A1	B1	C1	D1	Tk
A2	B2	C2	D2
0	0	1	1	0	s_032
0	1	1	1
0	0	1	1	1	s_016
0	0	1	1
0	0	1	1	2	s_012
0	0	0	1
0	1	1	1	3	s_043
0	0	0	0
1	1	1	1	4	s_171
0	0	0	0
1	1	1	1	5	s_171
0	0	0	0
1	1	1	1	6	s_171
0	0	0	0
1	1	1	1	7	s_171
0	0	0	0
1	1	1	1	8	s_171
0	0	0	0
1	1	1	1	9	s_171
0	0	0	0
A1	B1	C1	D1	Tk
A2	B2	C2	D2
0	1	0	0	0	s_033
0	0	0	0
1	1	1	0	1	s_169
0	0	0	0
1	1	1	1	2	s_171
0	0	0	0
1	1	1	1	3	s_171
0	0	0	0
1	1	1	1	4	s_171
0	0	0	0
1	1	1	1	5	s_171
0	0	0	0
1	1	1	1	6	s_171
0	0	0	0
1	1	1	1	7	s_171
0	0	0	0
1	1	1	1	8	s_171
0	0	0	0
1	1	1	1	9	s_171
0	0	0	0
A1	B1	C1	D1	Tk
A2	B2	C2	D2
0	1	0	0	0	s_034
0	0	0	1
1	1	0	0	1	s_161
0	0	0	0
1	1	1	0	2	s_169
0	0	0	0
1	1	1	1	3	s_171
0	0	0	0
1	1	1	1	4	s_171
0	0	0	0
1	1	1	1	5	s_171
0	0	0	0
1	1	1	1	6	s_171
0	0	0	0
1	1	1	1	7	s_171
0	0	0	0
1	1	1	1	8	s_171
0	0	0	0
1	1	1	1	9	s_171
0	0	0	0
A1	B1	C1	D1	Tk
A2	B2	C2	D2
0	1	0	1	0	s_035
0	0	0	0
1	1	1	1	1	s_171
0	0	0	0
1	1	1	1	2	s_171
0	0	0	0
1	1	1	1	3	s_171
0	0	0	0
1	1	1	1	4	s_171
0	0	0	0
1	1	1	1	5	s_171
0	0	0	0
1	1	1	1	6	s_171
0	0	0	0
1	1	1	1	7	s_171
0	0	0	0
1	1	1	1	8	s_171
0	0	0	0
1	1	1	1	9	s_171
0	0	0	0
A1	B1	C1	D1	Tk
A2	B2	C2	D2
0	1	0	1	0	s_036
0	0	0	1
1	1	0	1	1	s_163
0	0	0	0
1	1	1	1	2	s_171
0	0	0	0
1	1	1	1	3	s_171
0	0	0	0
1	1	1	1	4	s_171
0	0	0	0
1	1	1	1	5	s_171
0	0	0	0
1	1	1	1	6	s_171
0	0	0	0
1	1	1	1	7	s_171
0	0	0	0
1	1	1	1	8	s_171
0	0	0	0
1	1	1	1	9	s_171
0	0	0	0
A1	B1	C1	D1	Tk
A2	B2	C2	D2
0	1	0	0	0	s_037
0	0	1	0
1	1	0	0	1	s_161
0	0	0	0
1	1	1	0	2	s_169
0	0	0	0
1	1	1	1	3	s_171
0	0	0	0
1	1	1	1	4	s_171
0	0	0	0
1	1	1	1	5	s_171
0	0	0	0
1	1	1	1	6	s_171
0	0	0	0
1	1	1	1	7	s_171
0	0	0	0
1	1	1	1	8	s_171
0	0	0	0
1	1	1	1	9	s_171
0	0	0	0
A1	B1	C1	D1	Tk
A2	B2	C2	D2
0	1	0	0	0	s_038
0	0	1	1
1	1	0	0	1	s_162
0	0	0	1
1	1	0	0	2	s_161
0	0	0	0
1	1	1	0	3	s_169
0	0	0	0
1	1	1	1	4	s_171
0	0	0	0
1	1	1	1	5	s_171
0	0	0	0
1	1	1	1	6	s_171
0	0	0	0
1	1	1	1	7	s_171
0	0	0	0
1	1	1	1	8	s_171
0	0	0	0
1	1	1	1	9	s_171
0	0	0	0
A1	B1	C1	D1	Tk
A2	B2	C2	D2
0	1	0	1	0	s_039
0	0	1	0
1	1	0	1	1	s_163
0	0	0	0
1	1	1	1	2	s_171
0	0	0	0
1	1	1	1	3	s_171
0	0	0	0
1	1	1	1	4	s_171
0	0	0	0
1	1	1	1	5	s_171
0	0	0	0
1	1	1	1	6	s_171
0	0	0	0
1	1	1	1	7	s_171
0	0	0	0
1	1	1	1	8	s_171
0	0	0	0
1	1	1	1	9	s_171
0	0	0	0
A1	B1	C1	D1	Tk
A2	B2	C2	D2
0	1	0	1	0	s_040
0	0	1	1
1	1	0	1	1	s_164
0	0	0	1
1	1	0	1	2	s_163
0	0	0	0
1	1	1	1	3	s_171
0	0	0	0
1	1	1	1	4	s_171
0	0	0	0
1	1	1	1	5	s_171
0	0	0	0
1	1	1	1	6	s_171
0	0	0	0
1	1	1	1	7	s_171
0	0	0	0
1	1	1	1	8	s_171
0	0	0	0
1	1	1	1	9	s_171
0	0	0	0
A1	B1	C1	D1	Tk
A2	B2	C2	D2
0	1	1	0	0	s_041
0	0	0	0
1	1	1	1	1	s_171
0	0	0	0
1	1	1	1	2	s_171
0	0	0	0
1	1	1	1	3	s_171
0	0	0	0
1	1	1	1	4	s_171
0	0	0	0
1	1	1	1	5	s_171
0	0	0	0
1	1	1	1	6	s_171
0	0	0	0
1	1	1	1	7	s_171
0	0	0	0
1	1	1	1	8	s_171
0	0	0	0
1	1	1	1	9	s_171
0	0	0	0
A1	B1	C1	D1	Tk
A2	B2	C2	D2
0	1	1	0	0	s_042
0	0	0	1
1	1	1	0	1	s_169
0	0	0	0
1	1	1	1	2	s_171
0	0	0	0
1	1	1	1	3	s_171
0	0	0	0
1	1	1	1	4	s_171
0	0	0	0
1	1	1	1	5	s_171
0	0	0	0
1	1	1	1	6	s_171
0	0	0	0
1	1	1	1	7	s_171
0	0	0	0
1	1	1	1	8	s_171
0	0	0	0
1	1	1	1	9	s_171
0	0	0	0
A1	B1	C1	D1	Tk
A2	B2	C2	D2
0	1	1	1	0	s_043
0	0	0	0
1	1	1	1	1	s_171
0	0	0	0
1	1	1	1	2	s_171
0	0	0	0
1	1	1	1	3	s_171
0	0	0	0
1	1	1	1	4	s_171
0	0	0	0
1	1	1	1	5	s_171
0	0	0	0
1	1	1	1	6	s_171
0	0	0	0
1	1	1	1	7	s_171
0	0	0	0
1	1	1	1	8	s_171
0	0	0	0
1	1	1	1	9	s_171
0	0	0	0
A1	B1	C1	D1	Tk
A2	B2	C2	D2
0	1	1	1	0	s_044
0	0	0	1
1	1	1	1	1	s_171
0	0	0	0
1	1	1	1	2	s_171
0	0	0	0
1	1	1	1	3	s_171
0	0	0	0
1	1	1	1	4	s_171
0	0	0	0
1	1	1	1	5	s_171
0	0	0	0
1	1	1	1	6	s_171
0	0	0	0
1	1	1	1	7	s_171
0	0	0	0
1	1	1	1	8	s_171
0	0	0	0
1	1	1	1	9	s_171
0	0	0	0
A1	B1	C1	D1	Tk
A2	B2	C2	D2
0	1	1	0	0	s_045
0	0	1	0
1	1	1	0	1	s_169
0	0	0	0
1	1	1	1	2	s_171
0	0	0	0
1	1	1	1	3	s_171
0	0	0	0
1	1	1	1	4	s_171
0	0	0	0
1	1	1	1	5	s_171
0	0	0	0
1	1	1	1	6	s_171
0	0	0	0
1	1	1	1	7	s_171
0	0	0	0
1	1	1	1	8	s_171
0	0	0	0
1	1	1	1	9	s_171
0	0	0	0
A1	B1	C1	D1	Tk
A2	B2	C2	D2
0	1	1	0	0	s_046
0	0	1	1
1	1	1	0	1	s_170
0	0	0	1
1	1	1	0	2	s_169
0	0	0	0
1	1	1	1	3	s_171
0	0	0	0
1	1	1	1	4	s_171
0	0	0	0
1	1	1	1	5	s_171
0	0	0	0
1	1	1	1	6	s_171
0	0	0	0
1	1	1	1	7	s_171
0	0	0	0
1	1	1	1	8	s_171
0	0	0	0
1	1	1	1	9	s_171
0	0	0	0
A1	B1	C1	D1	Tk
A2	B2	C2	D2
0	1	1	1	0	s_047
0	0	1	0
1	1	1	1	1	s_171
0	0	0	0
1	1	1	1	2	s_171
0	0	0	0
1	1	1	1	3	s_171
0	0	0	0
1	1	1	1	4	s_171
0	0	0	0
1	1	1	1	5	s_171
0	0	0	0
1	1	1	1	6	s_171
0	0	0	0
1	1	1	1	7	s_171
0	0	0	0
1	1	1	1	8	s_171
0	0	0	0
1	1	1	1	9	s_171
0	0	0	0
A1	B1	C1	D1	Tk
A2	B2	C2	D2
0	1	1	1	0	s_048
0	0	1	1
1	1	1	1	1	s_172
0	0	0	1
1	1	1	1	2	s_171
0	0	0	0
1	1	1	1	3	s_171
0	0	0	0
1	1	1	1	4	s_171
0	0	0	0
1	1	1	1	5	s_171
0	0	0	0
1	1	1	1	6	s_171
0	0	0	0
1	1	1	1	7	s_171
0	0	0	0
1	1	1	1	8	s_171
0	0	0	0
1	1	1	1	9	s_171
0	0	0	0
A1	B1	C1	D1	Tk
A2	B2	C2	D2
0	1	0	0	0	s_049
0	1	0	0
1	1	0	0	1	s_161
0	0	0	0
1	1	1	0	2	s_169
0	0	0	0
1	1	1	1	3	s_171
0	0	0	0
1	1	1	1	4	s_171
0	0	0	0
1	1	1	1	5	s_171
0	0	0	0
1	1	1	1	6	s_171
0	0	0	0
1	1	1	1	7	s_171
0	0	0	0
1	1	1	1	8	s_171
0	0	0	0
1	1	1	1	9	s_171
0	0	0	0
A1	B1	C1	D1	Tk
A2	B2	C2	D2
0	1	0	0	0	s_050
0	1	0	1
1	1	0	0	1	s_161
0	0	0	0
1	1	1	0	2	s_169
0	0	0	0
1	1	1	1	3	s_171
0	0	0	0
1	1	1	1	4	s_171
0	0	0	0
1	1	1	1	5	s_171
0	0	0	0
1	1	1	1	6	s_171
0	0	0	0
1	1	1	1	7	s_171
0	0	0	0
1	1	1	1	8	s_171
0	0	0	0
1	1	1	1	9	s_171
0	0	0	0
A1	B1	C1	D1	Tk
A2	B2	C2	D2
0	1	0	1	0	s_051
0	1	0	0
1	1	0	1	1	s_163
0	0	0	0
1	1	1	1	2	s_171
0	0	0	0
1	1	1	1	3	s_171
0	0	0	0
1	1	1	1	4	s_171
0	0	0	0
1	1	1	1	5	s_171
0	0	0	0
1	1	1	1	6	s_171
0	0	0	0
1	1	1	1	7	s_171
0	0	0	0
1	1	1	1	8	s_171
0	0	0	0
1	1	1	1	9	s_171
0	0	0	0
A1	B1	C1	D1	Tk
A2	B2	C2	D2
0	1	0	1	0	s_052
0	1	0	1
1	1	0	1	1	s_163
0	0	0	0
1	1	1	1	2	s_171
0	0	0	0
1	1	1	1	3	s_171
0	0	0	0
1	1	1	1	4	s_171
0	0	0	0
1	1	1	1	5	s_171
0	0	0	0
1	1	1	1	6	s_171
0	0	0	0
1	1	1	1	7	s_171
0	0	0	0
1	1	1	1	8	s_171
0	0	0	0
1	1	1	1	9	s_171
0	0	0	0
A1	B1	C1	D1	Tk
A2	B2	C2	D2
0	1	0	0	0	s_053
0	1	1	0
1	1	0	0	1	s_161
0	0	0	0
1	1	1	0	2	s_169
0	0	0	0
1	1	1	1	3	s_171
0	0	0	0
1	1	1	1	4	s_171
0	0	0	0
1	1	1	1	5	s_171
0	0	0	0
1	1	1	1	6	s_171
0	0	0	0
1	1	1	1	7	s_171
0	0	0	0
1	1	1	1	8	s_171
0	0	0	0
1	1	1	1	9	s_171
0	0	0	0
A1	B1	C1	D1	Tk
A2	B2	C2	D2
0	1	0	0	0	s_054
0	1	1	1
1	1	0	0	1	s_166
0	0	1	1
1	1	0	0	2	s_162
0	0	0	1
1	1	0	0	3	s_161
0	0	0	0
1	1	1	0	4	s_169
0	0	0	0
1	1	1	1	5	s_171
0	0	0	0
1	1	1	1	6	s_171
0	0	0	0
1	1	1	1	7	s_171
0	0	0	0
1	1	1	1	8	s_171
0	0	0	0
1	1	1	1	9	s_171
0	0	0	0
A1	B1	C1	D1	Tk
A2	B2	C2	D2
0	1	0	1	0	s_055
0	1	1	0
1	1	0	1	1	s_163
0	0	0	0
1	1	1	1	2	s_171
0	0	0	0
1	1	1	1	3	s_171
0	0	0	0
1	1	1	1	4	s_171
0	0	0	0
1	1	1	1	5	s_171
0	0	0	0
1	1	1	1	6	s_171
0	0	0	0
1	1	1	1	7	s_171
0	0	0	0
1	1	1	1	8	s_171
0	0	0	0
1	1	1	1	9	s_171
0	0	0	0
A1	B1	C1	D1	Tk
A2	B2	C2	D2
0	1	0	1	0	s_056
0	1	1	1
1	1	0	1	1	s_168
0	0	1	1
1	1	0	1	2	s_164
0	0	0	1
1	1	0	1	3	s_163
0	0	0	0
1	1	1	1	4	s_171
0	0	0	0
1	1	1	1	5	s_171
0	0	0	0
1	1	1	1	6	s_171
0	0	0	0
1	1	1	1	7	s_171
0	0	0	0
1	1	1	1	8	s_171
0	0	0	0
1	1	1	1	9	s_171
0	0	0	0
A1	B1	C1	D1	Tk
A2	B2	C2	D2
0	1	1	0	0	s_057
0	1	0	0
1	1	1	1	1	s_171
0	0	0	0
1	1	1	1	2	s_171
0	0	0	0
1	1	1	1	3	s_171
0	0	0	0
1	1	1	1	4	s_171
0	0	0	0
1	1	1	1	5	s_171
0	0	0	0
1	1	1	1	6	s_171
0	0	0	0
1	1	1	1	7	s_171
0	0	0	0
1	1	1	1	8	s_171
0	0	0	0
1	1	1	1	9	s_171
0	0	0	0
A1	B1	C1	D1	Tk
A2	B2	C2	D2
0	1	1	0	0	s_058
0	1	0	1
1	1	1	0	1	s_169
0	0	0	0
1	1	1	1	2	s_171
0	0	0	0
1	1	1	1	3	s_171
0	0	0	0
1	1	1	1	4	s_171
0	0	0	0
1	1	1	1	5	s_171
0	0	0	0
1	1	1	1	6	s_171
0	0	0	0
1	1	1	1	7	s_171
0	0	0	0
1	1	1	1	8	s_171
0	0	0	0
1	1	1	1	9	s_171
0	0	0	0
A1	B1	C1	D1	Tk
A2	B2	C2	D2
0	1	1	1	0	s_059
0	1	0	0
1	1	1	1	1	s_171
0	0	0	0
1	1	1	1	2	s_171
0	0	0	0
1	1	1	1	3	s_171
0	0	0	0
1	1	1	1	4	s_171
0	0	0	0
1	1	1	1	5	s_171
0	0	0	0
1	1	1	1	6	s_171
0	0	0	0
1	1	1	1	7	s_171
0	0	0	0
1	1	1	1	8	s_171
0	0	0	0
1	1	1	1	9	s_171
0	0	0	0
A1	B1	C1	D1	Tk
A2	B2	C2	D2
0	1	1	1	0	s_060
0	1	0	1
1	1	1	1	1	s_171
0	0	0	0
1	1	1	1	2	s_171
0	0	0	0
1	1	1	1	3	s_171
0	0	0	0
1	1	1	1	4	s_171
0	0	0	0
1	1	1	1	5	s_171
0	0	0	0
1	1	1	1	6	s_171
0	0	0	0
1	1	1	1	7	s_171
0	0	0	0
1	1	1	1	8	s_171
0	0	0	0
1	1	1	1	9	s_171
0	0	0	0
A1	B1	C1	D1	Tk
A2	B2	C2	D2
0	1	1	0	0	s_061
0	1	1	0
1	1	1	0	1	s_169
0	0	0	0
1	1	1	1	2	s_171
0	0	0	0
1	1	1	1	3	s_171
0	0	0	0
1	1	1	1	4	s_171
0	0	0	0
1	1	1	1	5	s_171
0	0	0	0
1	1	1	1	6	s_171
0	0	0	0
1	1	1	1	7	s_171
0	0	0	0
1	1	1	1	8	s_171
0	0	0	0
1	1	1	1	9	s_171
0	0	0	0
A1	B1	C1	D1	Tk
A2	B2	C2	D2
0	1	1	0	0	s_062
0	1	1	1
1	1	1	0	1	s_174
0	0	1	1
1	1	1	0	2	s_170
0	0	0	1
1	1	1	0	3	s_169
0	0	0	0
1	1	1	1	4	s_171
0	0	0	0
1	1	1	1	5	s_171
0	0	0	0
1	1	1	1	6	s_171
0	0	0	0
1	1	1	1	7	s_171
0	0	0	0
1	1	1	1	8	s_171
0	0	0	0
1	1	1	1	9	s_171
0	0	0	0
A1	B1	C1	D1	Tk
A2	B2	C2	D2
0	1	1	1	0	s_063
0	1	1	0
1	1	1	1	1	s_171
0	0	0	0
1	1	1	1	2	s_171
0	0	0	0
1	1	1	1	3	s_171
0	0	0	0
1	1	1	1	4	s_171
0	0	0	0
1	1	1	1	5	s_171
0	0	0	0
1	1	1	1	6	s_171
0	0	0	0
1	1	1	1	7	s_171
0	0	0	0
1	1	1	1	8	s_171
0	0	0	0
1	1	1	1	9	s_171
0	0	0	0
A1	B1	C1	D1	Tk
A2	B2	C2	D2
0	1	1	1	0	s_064
0	1	1	1
1	1	1	1	1	s_176
0	0	1	1
1	1	1	1	2	s_172
0	0	0	1
1	1	1	1	3	s_171
0	0	0	0
1	1	1	1	4	s_171
0	0	0	0
1	1	1	1	5	s_171
0	0	0	0
1	1	1	1	6	s_171
0	0	0	0
1	1	1	1	7	s_171
0	0	0	0
1	1	1	1	8	s_171
0	0	0	0
1	1	1	1	9	s_171
0	0	0	0
A1	B1	C1	D1	Tk
A2	B2	C2	D2
0	0	0	0	0	s_065
1	0	0	0
0	0	0	0	1	s_065
1	0	0	0
0	0	0	0	2	s_065
1	0	0	0
0	0	0	0	3	s_065
1	0	0	0
0	0	0	0	4	s_065
1	0	0	0
0	0	0	0	5	s_065
1	0	0	0
0	0	0	0	6	s_065
1	0	0	0
0	0	0	0	7	s_065
1	0	0	0
0	0	0	0	8	s_065
1	0	0	0
0	0	0	0	9	s_065
1	0	0	0
A1	B1	C1	D1	Tk
A2	B2	C2	D2
0	0	0	0	0	s_066
1	0	0	1
0	0	0	0	1	s_065
1	0	0	0
0	0	0	0	2	s_065
1	0	0	0
0	0	0	0	3	s_065
1	0	0	0
0	0	0	0	4	s_065
1	0	0	0
0	0	0	0	5	s_065
1	0	0	0
0	0	0	0	6	s_065
1	0	0	0
0	0	0	0	7	s_065
1	0	0	0
0	0	0	0	8	s_065
1	0	0	0
0	0	0	0	9	s_065
1	0	0	0
A1	B1	C1	D1	Tk
A2	B2	C2	D2
0	0	0	1	0	s_067
1	0	0	0
0	0	1	1	1	s_075
1	0	0	0
0	0	1	1	2	s_075
1	0	0	0
0	0	1	1	3	s_075
1	0	0	0
0	0	1	1	4	s_075
1	0	0	0
0	0	1	1	5	s_075
1	0	0	0
0	0	1	1	6	s_075
1	0	0	0
0	0	1	1	7	s_075
1	0	0	0
0	0	1	1	8	s_075
1	0	0	0
0	0	1	1	9	s_075
1	0	0	0
A1	B1	C1	D1	Tk
A2	B2	C2	D2
0	0	0	1	0	s_068
1	0	0	1
0	0	0	1	1	s_067
1	0	0	0
0	0	1	1	2	s_075
1	0	0	0
0	0	1	1	3	s_075
1	0	0	0
0	0	1	1	4	s_075
1	0	0	0
0	0	1	1	5	s_075
1	0	0	0
0	0	1	1	6	s_075
1	0	0	0
0	0	1	1	7	s_075
1	0	0	0
0	0	1	1	8	s_075
1	0	0	0
0	0	1	1	9	s_075
1	0	0	0
A1	B1	C1	D1	Tk
A2	B2	C2	D2
0	0	0	0	0	s_069
1	0	1	0
0	0	0	0	1	s_065
1	0	0	0
0	0	0	0	2	s_065
1	0	0	0
0	0	0	0	3	s_065
1	0	0	0
0	0	0	0	4	s_065
1	0	0	0
0	0	0	0	5	s_065
1	0	0	0
0	0	0	0	6	s_065
1	0	0	0
0	0	0	0	7	s_065
1	0	0	0
0	0	0	0	8	s_065
1	0	0	0
0	0	0	0	9	s_065
1	0	0	0
A1	B1	C1	D1	Tk
A2	B2	C2	D2
0	0	0	0	0	s_070
1	0	1	1
0	0	0	0	1	s_066
1	0	0	1
0	0	0	0	2	s_065
1	0	0	0
0	0	0	0	3	s_065
1	0	0	0
0	0	0	0	4	s_065
1	0	0	0
0	0	0	0	5	s_065
1	0	0	0
0	0	0	0	6	s_065
1	0	0	0
0	0	0	0	7	s_065
1	0	0	0
0	0	0	0	8	s_065
1	0	0	0
0	0	0	0	9	s_065
1	0	0	0
A1	B1	C1	D1	Tk
A2	B2	C2	D2
0	0	0	1	0	s_071
1	0	1	0
0	0	0	1	1	s_067
1	0	0	0
0	0	1	1	2	s_075
1	0	0	0
0	0	1	1	3	s_075
1	0	0	0
0	0	1	1	4	s_075
1	0	0	0
0	0	1	1	5	s_075
1	0	0	0
0	0	1	1	6	s_075
1	0	0	0
0	0	1	1	7	s_075
1	0	0	0
0	0	1	1	8	s_075
1	0	0	0
0	0	1	1	9	s_075
1	0	0	0
A1	B1	C1	D1	Tk
A2	B2	C2	D2
0	0	0	1	0	s_072
1	0	1	1
0	0	0	1	1	s_068
1	0	0	1
0	0	0	1	2	s_067
1	0	0	0
0	0	1	1	3	s_075
1	0	0	0
0	0	1	1	4	s_075
1	0	0	0
0	0	1	1	5	s_075
1	0	0	0
0	0	1	1	6	s_075
1	0	0	0
0	0	1	1	7	s_075
1	0	0	0
0	0	1	1	8	s_075
1	0	0	0
0	0	1	1	9	s_075
1	0	0	0
A1	B1	C1	D1	Tk
A2	B2	C2	D2
0	0	1	0	0	s_073
1	0	0	0
0	0	1	1	1	s_075
1	0	0	0
0	0	1	1	2	s_075
1	0	0	0
0	0	1	1	3	s_075
1	0	0	0
0	0	1	1	4	s_075
1	0	0	0
0	0	1	1	5	s_075
1	0	0	0
0	0	1	1	6	s_075
1	0	0	0
0	0	1	1	7	s_075
1	0	0	0
0	0	1	1	8	s_075
1	0	0	0
0	0	1	1	9	s_075
1	0	0	0
A1	B1	C1	D1	Tk
A2	B2	C2	D2
0	0	1	0	0	s_074
1	0	0	1
0	0	1	0	1	s_073
1	0	0	0
0	0	1	1	2	s_075
1	0	0	0
0	0	1	1	3	s_075
1	0	0	0
0	0	1	1	4	s_075
1	0	0	0
0	0	1	1	5	s_075
1	0	0	0
0	0	1	1	6	s_075
1	0	0	0
0	0	1	1	7	s_075
1	0	0	0
0	0	1	1	8	s_075
1	0	0	0
0	0	1	1	9	s_075
1	0	0	0
A1	B1	C1	D1	Tk
A2	B2	C2	D2
0	0	1	1	0	s_075
1	0	0	0
0	0	1	1	1	s_075
1	0	0	0
0	0	1	1	2	s_075
1	0	0	0
0	0	1	1	3	s_075
1	0	0	0
0	0	1	1	4	s_075
1	0	0	0
0	0	1	1	5	s_075
1	0	0	0
0	0	1	1	6	s_075
1	0	0	0
0	0	1	1	7	s_075
1	0	0	0
0	0	1	1	8	s_075
1	0	0	0
0	0	1	1	9	s_075
1	0	0	0
A1	B1	C1	D1	Tk
A2	B2	C2	D2
0	0	1	1	0	s_076
1	0	0	1
0	0	1	1	1	s_075
1	0	0	0
0	0	1	1	2	s_075
1	0	0	0
0	0	1	1	3	s_075
1	0	0	0
0	0	1	1	4	s_075
1	0	0	0
0	0	1	1	5	s_075
1	0	0	0
0	0	1	1	6	s_075
1	0	0	0
0	0	1	1	7	s_075
1	0	0	0
0	0	1	1	8	s_075
1	0	0	0
0	0	1	1	9	s_075
1	0	0	0
A1	B1	C1	D1	Tk
A2	B2	C2	D2
0	0	1	0	0	s_077
1	0	1	0
0	0	1	0	1	s_073
1	0	0	0
0	0	1	1	2	s_075
1	0	0	0
0	0	1	1	3	s_075
1	0	0	0
0	0	1	1	4	s_075
1	0	0	0
0	0	1	1	5	s_075
1	0	0	0
0	0	1	1	6	s_075
1	0	0	0
0	0	1	1	7	s_075
1	0	0	0
0	0	1	1	8	s_075
1	0	0	0
0	0	1	1	9	s_075
1	0	0	0
A1	B1	C1	D1	Tk
A2	B2	C2	D2
0	0	1	0	0	s_078
1	0	1	1
0	0	1	0	1	s_074
1	0	0	1
0	0	1	0	2	s_073
1	0	0	0
0	0	1	1	3	s_075
1	0	0	0
0	0	1	1	4	s_075
1	0	0	0
0	0	1	1	5	s_075
1	0	0	0
0	0	1	1	6	s_075
1	0	0	0
0	0	1	1	7	s_075
1	0	0	0
0	0	1	1	8	s_075
1	0	0	0
0	0	1	1	9	s_075
1	0	0	0
A1	B1	C1	D1	Tk
A2	B2	C2	D2
0	0	1	1	0	s_079
1	0	1	0
0	0	1	1	1	s_075
1	0	0	0
0	0	1	1	2	s_075
1	0	0	0
0	0	1	1	3	s_075
1	0	0	0
0	0	1	1	4	s_075
1	0	0	0
0	0	1	1	5	s_075
1	0	0	0
0	0	1	1	6	s_075
1	0	0	0
0	0	1	1	7	s_075
1	0	0	0
0	0	1	1	8	s_075
1	0	0	0
0	0	1	1	9	s_075
1	0	0	0
A1	B1	C1	D1	Tk
A2	B2	C2	D2
0	0	1	1	0	s_080
1	0	1	1
0	0	1	1	1	s_076
1	0	0	1
0	0	1	1	2	s_075
1	0	0	0
0	0	1	1	3	s_075
1	0	0	0
0	0	1	1	4	s_075
1	0	0	0
0	0	1	1	5	s_075
1	0	0	0
0	0	1	1	6	s_075
1	0	0	0
0	0	1	1	7	s_075
1	0	0	0
0	0	1	1	8	s_075
1	0	0	0
0	0	1	1	9	s_075
1	0	0	0
A1	B1	C1	D1	Tk
A2	B2	C2	D2
0	0	0	0	0	s_081
1	1	0	0
0	0	0	0	1	s_065
1	0	0	0
0	0	0	0	2	s_065
1	0	0	0
0	0	0	0	3	s_065
1	0	0	0
0	0	0	0	4	s_065
1	0	0	0
0	0	0	0	5	s_065
1	0	0	0
0	0	0	0	6	s_065
1	0	0	0
0	0	0	0	7	s_065
1	0	0	0
0	0	0	0	8	s_065
1	0	0	0
0	0	0	0	9	s_065
1	0	0	0
A1	B1	C1	D1	Tk
A2	B2	C2	D2
0	0	0	0	0	s_082
1	1	0	1
0	0	0	0	1	s_065
1	0	0	0
0	0	0	0	2	s_065
1	0	0	0
0	0	0	0	3	s_065
1	0	0	0
0	0	0	0	4	s_065
1	0	0	0
0	0	0	0	5	s_065
1	0	0	0
0	0	0	0	6	s_065
1	0	0	0
0	0	0	0	7	s_065
1	0	0	0
0	0	0	0	8	s_065
1	0	0	0
0	0	0	0	9	s_065
1	0	0	0
A1	B1	C1	D1	Tk
A2	B2	C2	D2
0	0	0	1	0	s_083
1	1	0	0
0	0	0	1	1	s_067
1	0	0	0
0	0	1	1	2	s_075
1	0	0	0
0	0	1	1	3	s_075
1	0	0	0
0	0	1	1	4	s_075
1	0	0	0
0	0	1	1	5	s_075
1	0	0	0
0	0	1	1	6	s_075
1	0	0	0
0	0	1	1	7	s_075
1	0	0	0
0	0	1	1	8	s_075
1	0	0	0
0	0	1	1	9	s_075
1	0	0	0
A1	B1	C1	D1	Tk
A2	B2	C2	D2
0	0	0	1	0	s_084
1	1	0	1
0	0	0	1	1	s_067
1	0	0	0
0	0	1	1	2	s_075
1	0	0	0
0	0	1	1	3	s_075
1	0	0	0
0	0	1	1	4	s_075
1	0	0	0
0	0	1	1	5	s_075
1	0	0	0
0	0	1	1	6	s_075
1	0	0	0
0	0	1	1	7	s_075
1	0	0	0
0	0	1	1	8	s_075
1	0	0	0
0	0	1	1	9	s_075
1	0	0	0
A1	B1	C1	D1	Tk
A2	B2	C2	D2
0	0	0	0	0	s_085
1	1	1	0
0	0	0	0	1	s_081
1	1	0	0
0	0	0	0	2	s_065
1	0	0	0
0	0	0	0	3	s_065
1	0	0	0
0	0	0	0	4	s_065
1	0	0	0
0	0	0	0	5	s_065
1	0	0	0
0	0	0	0	6	s_065
1	0	0	0
0	0	0	0	7	s_065
1	0	0	0
0	0	0	0	8	s_065
1	0	0	0
0	0	0	0	9	s_065
1	0	0	0
A1	B1	C1	D1	Tk
A2	B2	C2	D2
0	0	0	0	0	s_086
1	1	1	1
0	0	0	0	1	s_086
1	1	1	1
0	0	0	0	2	s_086
1	1	1	1
0	0	0	0	3	s_086
1	1	1	1
0	0	0	0	4	s_086
1	1	1	1
0	0	0	0	5	s_086
1	1	1	1
0	0	0	0	6	s_086
1	1	1	1
0	0	0	0	7	s_086
1	1	1	1
0	0	0	0	8	s_086
1	1	1	1
0	0	0	0	9	s_086
1	1	1	1
A1	B1	C1	D1	Tk
A2	B2	C2	D2
0	0	0	1	0	s_087
1	1	1	0
0	0	0	1	1	s_083
1	1	0	0
0	0	0	1	2	s_067
1	0	0	0
0	0	1	1	3	s_075
1	0	0	0
0	0	1	1	4	s_075
1	0	0	0
0	0	1	1	5	s_075
1	0	0	0
0	0	1	1	6	s_075
1	0	0	0
0	0	1	1	7	s_075
1	0	0	0
0	0	1	1	8	s_075
1	0	0	0
0	0	1	1	9	s_075
1	0	0	0
A1	B1	C1	D1	Tk
A2	B2	C2	D2
0	0	0	1	0	s_088
1	1	1	1
0	0	0	1	1	s_088
1	1	1	1
0	0	0	1	2	s_088
1	1	1	1
0	0	0	1	3	s_088
1	1	1	1
0	0	0	1	4	s_088
1	1	1	1
0	0	0	1	5	s_088
1	1	1	1
0	0	0	1	6	s_088
1	1	1	1
0	0	0	1	7	s_088
1	1	1	1
0	0	0	1	8	s_088
1	1	1	1
0	0	0	1	9	s_088
1	1	1	1
A1	B1	C1	D1	Tk
A2	B2	C2	D2
0	0	1	0	0	s_089
1	1	0	0
0	0	1	1	1	s_075
1	0	0	0
0	0	1	1	2	s_075
1	0	0	0
0	0	1	1	3	s_075
1	0	0	0
0	0	1	1	4	s_075
1	0	0	0
0	0	1	1	5	s_075
1	0	0	0
0	0	1	1	6	s_075
1	0	0	0
0	0	1	1	7	s_075
1	0	0	0
0	0	1	1	8	s_075
1	0	0	0
0	0	1	1	9	s_075
1	0	0	0
A1	B1	C1	D1	Tk
A2	B2	C2	D2
0	0	1	0	0	s_090
1	1	0	1
0	0	1	0	1	s_073
1	0	0	0
0	0	1	1	2	s_075
1	0	0	0
0	0	1	1	3	s_075
1	0	0	0
0	0	1	1	4	s_075
1	0	0	0
0	0	1	1	5	s_075
1	0	0	0
0	0	1	1	6	s_075
1	0	0	0
0	0	1	1	7	s_075
1	0	0	0
0	0	1	1	8	s_075
1	0	0	0
0	0	1	1	9	s_075
1	0	0	0
A1	B1	C1	D1	Tk
A2	B2	C2	D2
0	0	1	1	0	s_091
1	1	0	0
0	0	1	1	1	s_075
1	0	0	0
0	0	1	1	2	s_075
1	0	0	0
0	0	1	1	3	s_075
1	0	0	0
0	0	1	1	4	s_075
1	0	0	0
0	0	1	1	5	s_075
1	0	0	0
0	0	1	1	6	s_075
1	0	0	0
0	0	1	1	7	s_075
1	0	0	0
0	0	1	1	8	s_075
1	0	0	0
[truncated: 3,632 more rows]

## Sheet: PMA
A1	B1	C1	D1	Tk
A2	B2	C2	D2
0	0	0	0	0	s_001
0	0	0	0
0	1	0	0	1	s_033
0	0	0	0
1	1	1	0	2	s_169
0	0	0	0
1	1	1	1	3	s_171
0	0	0	0
1	1	1	1	4	s_171
0	0	0	0
1	1	1	1	5	s_171
0	0	0	0
1	1	1	1	6	s_171
0	0	0	0
1	1	1	1	7	s_171
0	0	0	0
1	1	1	1	8	s_171
0	0	0	0
1	1	1	1	9	s_171
0	0	0	0
A1	B1	C1	D1	Tk
A2	B2	C2	D2
0	0	0	0	0	s_002
0	0	0	1
0	1	0	0	1	s_033
0	0	0	0
1	1	1	0	2	s_169
0	0	0	0
1	1	1	1	3	s_171
0	0	0	0
1	1	1	1	4	s_171
0	0	0	0
1	1	1	1	5	s_171
0	0	0	0
1	1	1	1	6	s_171
0	0	0	0
1	1	1	1	7	s_171
0	0	0	0
1	1	1	1	8	s_171
0	0	0	0
1	1	1	1	9	s_171
0	0	0	0
A1	B1	C1	D1	Tk
A2	B2	C2	D2
0	0	0	1	0	s_003
0	0	0	0
0	1	1	1	1	s_043
0	0	0	0
1	1	1	1	2	s_171
0	0	0	0
1	1	1	1	3	s_171
0	0	0	0
1	1	1	1	4	s_171
0	0	0	0
1	1	1	1	5	s_171
0	0	0	0
1	1	1	1	6	s_171
0	0	0	0
1	1	1	1	7	s_171
0	0	0	0
1	1	1	1	8	s_171
0	0	0	0
1	1	1	1	9	s_171
0	0	0	0
A1	B1	C1	D1	Tk
A2	B2	C2	D2
0	0	0	1	0	s_004
0	0	0	1
0	1	0	1	1	s_035
0	0	0	0
1	1	1	1	2	s_171
0	0	0	0
1	1	1	1	3	s_171
0	0	0	0
1	1	1	1	4	s_171
0	0	0	0
1	1	1	1	5	s_171
0	0	0	0
1	1	1	1	6	s_171
0	0	0	0
1	1	1	1	7	s_171
0	0	0	0
1	1	1	1	8	s_171
0	0	0	0
1	1	1	1	9	s_171
0	0	0	0
A1	B1	C1	D1	Tk
A2	B2	C2	D2
0	0	0	0	0	s_005
0	0	1	0
0	1	0	0	1	s_033
0	0	0	0
1	1	1	0	2	s_169
0	0	0	0
1	1	1	1	3	s_171
0	0	0	0
1	1	1	1	4	s_171
0	0	0	0
1	1	1	1	5	s_171
0	0	0	0
1	1	1	1	6	s_171
0	0	0	0
1	1	1	1	7	s_171
0	0	0	0
1	1	1	1	8	s_171
0	0	0	0
1	1	1	1	9	s_171
0	0	0	0
A1	B1	C1	D1	Tk
A2	B2	C2	D2
0	0	0	0	0	s_006
0	0	1	1
0	1	0	0	1	s_034
0	0	0	1
1	1	0	0	2	s_161
0	0	0	0
1	1	1	0	3	s_169
0	0	0	0
1	1	1	1	4	s_171
0	0	0	0
1	1	1	1	5	s_171
0	0	0	0
1	1	1	1	6	s_171
0	0	0	0
1	1	1	1	7	s_171
0	0	0	0
1	1	1	1	8	s_171
0	0	0	0
1	1	1	1	9	s_171
0	0	0	0
A1	B1	C1	D1	Tk
A2	B2	C2	D2
0	0	0	1	0	s_007
0	0	1	0
0	1	0	1	1	s_035
0	0	0	0
1	1	1	1	2	s_171
0	0	0	0
1	1	1	1	3	s_171
0	0	0	0
1	1	1	1	4	s_171
0	0	0	0
1	1	1	1	5	s_171
0	0	0	0
1	1	1	1	6	s_171
0	0	0	0
1	1	1	1	7	s_171
0	0	0	0
1	1	1	1	8	s_171
0	0	0	0
1	1	1	1	9	s_171
0	0	0	0
A1	B1	C1	D1	Tk
A2	B2	C2	D2
0	0	0	1	0	s_008
0	0	1	1
0	1	0	1	1	s_036
0	0	0	1
1	1	0	1	2	s_163
0	0	0	0
1	1	1	1	3	s_171
0	0	0	0
1	1	1	1	4	s_171
0	0	0	0
1	1	1	1	5	s_171
0	0	0	0
1	1	1	1	6	s_171
0	0	0	0
1	1	1	1	7	s_171
0	0	0	0
1	1	1	1	8	s_171
0	0	0	0
1	1	1	1	9	s_171
0	0	0	0
A1	B1	C1	D1	Tk
A2	B2	C2	D2
0	0	1	0	0	s_009
0	0	0	0
0	1	1	1	1	s_043
0	0	0	0
1	1	1	1	2	s_171
0	0	0	0
1	1	1	1	3	s_171
0	0	0	0
1	1	1	1	4	s_171
0	0	0	0
1	1	1	1	5	s_171
0	0	0	0
1	1	1	1	6	s_171
0	0	0	0
1	1	1	1	7	s_171
0	0	0	0
1	1	1	1	8	s_171
0	0	0	0
1	1	1	1	9	s_171
0	0	0	0
A1	B1	C1	D1	Tk
A2	B2	C2	D2
0	0	1	0	0	s_010
0	0	0	1
0	1	1	0	1	s_041
0	0	0	0
1	1	1	1	2	s_171
0	0	0	0
1	1	1	1	3	s_171
0	0	0	0
1	1	1	1	4	s_171
0	0	0	0
1	1	1	1	5	s_171
0	0	0	0
1	1	1	1	6	s_171
0	0	0	0
1	1	1	1	7	s_171
0	0	0	0
1	1	1	1	8	s_171
0	0	0	0
1	1	1	1	9	s_171
0	0	0	0
A1	B1	C1	D1	Tk
A2	B2	C2	D2
0	0	1	1	0	s_011
0	0	0	0
0	1	1	1	1	s_043
0	0	0	0
1	1	1	1	2	s_171
0	0	0	0
1	1	1	1	3	s_171
0	0	0	0
1	1	1	1	4	s_171
0	0	0	0
1	1	1	1	5	s_171
0	0	0	0
1	1	1	1	6	s_171
0	0	0	0
1	1	1	1	7	s_171
0	0	0	0
1	1	1	1	8	s_171
0	0	0	0
1	1	1	1	9	s_171
0	0	0	0
A1	B1	C1	D1	Tk
A2	B2	C2	D2
0	0	1	1	0	s_012
0	0	0	1
0	1	1	1	1	s_043
0	0	0	0
1	1	1	1	2	s_171
0	0	0	0
1	1	1	1	3	s_171
0	0	0	0
1	1	1	1	4	s_171
0	0	0	0
1	1	1	1	5	s_171
0	0	0	0
1	1	1	1	6	s_171
0	0	0	0
1	1	1	1	7	s_171
0	0	0	0
1	1	1	1	8	s_171
0	0	0	0
1	1	1	1	9	s_171
0	0	0	0
A1	B1	C1	D1	Tk
A2	B2	C2	D2
0	0	1	0	0	s_013
0	0	1	0
0	1	1	0	1	s_041
0	0	0	0
1	1	1	1	2	s_171
0	0	0	0
1	1	1	1	3	s_171
0	0	0	0
1	1	1	1	4	s_171
0	0	0	0
1	1	1	1	5	s_171
0	0	0	0
1	1	1	1	6	s_171
0	0	0	0
1	1	1	1	7	s_171
0	0	0	0
1	1	1	1	8	s_171
0	0	0	0
1	1	1	1	9	s_171
0	0	0	0
A1	B1	C1	D1	Tk
A2	B2	C2	D2
0	0	1	0	0	s_014
0	0	1	1
0	1	1	0	1	s_042
0	0	0	1
1	1	1	0	2	s_169
0	0	0	0
1	1	1	1	3	s_171
0	0	0	0
1	1	1	1	4	s_171
0	0	0	0
1	1	1	1	5	s_171
0	0	0	0
1	1	1	1	6	s_171
0	0	0	0
1	1	1	1	7	s_171
0	0	0	0
1	1	1	1	8	s_171
0	0	0	0
1	1	1	1	9	s_171
0	0	0	0
A1	B1	C1	D1	Tk
A2	B2	C2	D2
0	0	1	1	0	s_015
0	0	1	0
0	1	1	1	1	s_043
0	0	0	0
1	1	1	1	2	s_171
0	0	0	0
1	1	1	1	3	s_171
0	0	0	0
1	1	1	1	4	s_171
0	0	0	0
1	1	1	1	5	s_171
0	0	0	0
1	1	1	1	6	s_171
0	0	0	0
1	1	1	1	7	s_171
0	0	0	0
1	1	1	1	8	s_171
0	0	0	0
1	1	1	1	9	s_171
0	0	0	0
A1	B1	C1	D1	Tk
A2	B2	C2	D2
0	0	1	1	0	s_016
0	0	1	1
0	1	1	1	1	s_044
0	0	0	1
1	1	1	1	2	s_171
0	0	0	0
1	1	1	1	3	s_171
0	0	0	0
1	1	1	1	4	s_171
0	0	0	0
1	1	1	1	5	s_171
0	0	0	0
1	1	1	1	6	s_171
0	0	0	0
1	1	1	1	7	s_171
0	0	0	0
1	1	1	1	8	s_171
0	0	0	0
1	1	1	1	9	s_171
0	0	0	0
A1	B1	C1	D1	Tk
A2	B2	C2	D2
0	0	0	0	0	s_017
0	1	0	0
0	1	0	0	1	s_033
0	0	0	0
1	1	1	0	2	s_169
0	0	0	0
1	1	1	1	3	s_171
0	0	0	0
1	1	1	1	4	s_171
0	0	0	0
1	1	1	1	5	s_171
0	0	0	0
1	1	1	1	6	s_171
0	0	0	0
1	1	1	1	7	s_171
0	0	0	0
1	1	1	1	8	s_171
0	0	0	0
1	1	1	1	9	s_171
0	0	0	0
A1	B1	C1	D1	Tk
A2	B2	C2	D2
0	0	0	0	0	s_018
0	1	0	1
0	1	0	0	1	s_033
0	0	0	0
1	1	1	0	2	s_169
0	0	0	0
1	1	1	1	3	s_171
0	0	0	0
1	1	1	1	4	s_171
0	0	0	0
1	1	1	1	5	s_171
0	0	0	0
1	1	1	1	6	s_171
0	0	0	0
1	1	1	1	7	s_171
0	0	0	0
1	1	1	1	8	s_171
0	0	0	0
1	1	1	1	9	s_171
0	0	0	0
A1	B1	C1	D1	Tk
A2	B2	C2	D2
0	0	0	1	0	s_019
0	1	0	0
0	1	0	1	1	s_035
0	0	0	0
1	1	1	1	2	s_171
0	0	0	0
1	1	1	1	3	s_171
0	0	0	0
1	1	1	1	4	s_171
0	0	0	0
1	1	1	1	5	s_171
0	0	0	0
1	1	1	1	6	s_171
0	0	0	0
1	1	1	1	7	s_171
0	0	0	0
1	1	1	1	8	s_171
0	0	0	0
1	1	1	1	9	s_171
0	0	0	0
A1	B1	C1	D1	Tk
A2	B2	C2	D2
0	0	0	1	0	s_020
0	1	0	1
0	1	0	1	1	s_035
0	0	0	0
1	1	1	1	2	s_171
0	0	0	0
1	1	1	1	3	s_171
0	0	0	0
1	1	1	1	4	s_171
0	0	0	0
1	1	1	1	5	s_171
0	0	0	0
1	1	1	1	6	s_171
0	0	0	0
1	1	1	1	7	s_171
0	0	0	0
1	1	1	1	8	s_171
0	0	0	0
1	1	1	1	9	s_171
0	0	0	0
A1	B1	C1	D1	Tk
A2	B2	C2	D2
0	0	0	0	0	s_021
0	1	1	0
0	1	0	0	1	s_033
0	0	0	0
1	1	1	0	2	s_169
0	0	0	0
1	1	1	1	3	s_171
0	0	0	0
1	1	1	1	4	s_171
0	0	0	0
1	1	1	1	5	s_171
0	0	0	0
1	1	1	1	6	s_171
0	0	0	0
1	1	1	1	7	s_171
0	0	0	0
1	1	1	1	8	s_171
0	0	0	0
1	1	1	1	9	s_171
0	0	0	0
A1	B1	C1	D1	Tk
A2	B2	C2	D2
0	0	0	0	0	s_022
0	1	1	1
0	1	0	0	1	s_038
0	0	1	1
1	1	0	0	2	s_162
0	0	0	1
1	1	0	0	3	s_161
0	0	0	0
1	1	1	0	4	s_169
0	0	0	0
1	1	1	1	5	s_171
0	0	0	0
1	1	1	1	6	s_171
0	0	0	0
1	1	1	1	7	s_171
0	0	0	0
1	1	1	1	8	s_171
0	0	0	0
1	1	1	1	9	s_171
0	0	0	0
A1	B1	C1	D1	Tk
A2	B2	C2	D2
0	0	0	1	0	s_023
0	1	1	0
0	1	0	1	1	s_035
0	0	0	0
1	1	1	1	2	s_171
0	0	0	0
1	1	1	1	3	s_171
0	0	0	0
1	1	1	1	4	s_171
0	0	0	0
1	1	1	1	5	s_171
0	0	0	0
1	1	1	1	6	s_171
0	0	0	0
1	1	1	1	7	s_171
0	0	0	0
1	1	1	1	8	s_171
0	0	0	0
1	1	1	1	9	s_171
0	0	0	0
A1	B1	C1	D1	Tk
A2	B2	C2	D2
0	0	0	1	0	s_024
0	1	1	1
0	1	0	1	1	s_040
0	0	1	1
1	1	0	1	2	s_164
0	0	0	1
1	1	0	1	3	s_163
0	0	0	0
1	1	1	1	4	s_171
0	0	0	0
1	1	1	1	5	s_171
0	0	0	0
1	1	1	1	6	s_171
0	0	0	0
1	1	1	1	7	s_171
0	0	0	0
1	1	1	1	8	s_171
0	0	0	0
1	1	1	1	9	s_171
0	0	0	0
A1	B1	C1	D1	Tk
A2	B2	C2	D2
0	0	1	0	0	s_025
0	1	0	0
0	1	1	1	1	s_043
0	0	0	0
1	1	1	1	2	s_171
0	0	0	0
1	1	1	1	3	s_171
0	0	0	0
1	1	1	1	4	s_171
0	0	0	0
1	1	1	1	5	s_171
0	0	0	0
1	1	1	1	6	s_171
0	0	0	0
1	1	1	1	7	s_171
0	0	0	0
1	1	1	1	8	s_171
0	0	0	0
1	1	1	1	9	s_171
0	0	0	0
A1	B1	C1	D1	Tk
A2	B2	C2	D2
0	0	1	0	0	s_026
0	1	0	1
0	1	1	0	1	s_041
0	0	0	0
1	1	1	1	2	s_171
0	0	0	0
1	1	1	1	3	s_171
0	0	0	0
1	1	1	1	4	s_171
0	0	0	0
1	1	1	1	5	s_171
0	0	0	0
1	1	1	1	6	s_171
0	0	0	0
1	1	1	1	7	s_171
0	0	0	0
1	1	1	1	8	s_171
0	0	0	0
1	1	1	1	9	s_171
0	0	0	0
A1	B1	C1	D1	Tk
A2	B2	C2	D2
0	0	1	1	0	s_027
0	1	0	0
0	1	1	1	1	s_043
0	0	0	0
1	1	1	1	2	s_171
0	0	0	0
1	1	1	1	3	s_171
0	0	0	0
1	1	1	1	4	s_171
0	0	0	0
1	1	1	1	5	s_171
0	0	0	0
1	1	1	1	6	s_171
0	0	0	0
1	1	1	1	7	s_171
0	0	0	0
1	1	1	1	8	s_171
0	0	0	0
1	1	1	1	9	s_171
0	0	0	0
A1	B1	C1	D1	Tk
A2	B2	C2	D2
0	0	1	1	0	s_028
0	1	0	1
0	1	1	1	1	s_043
0	0	0	0
1	1	1	1	2	s_171
0	0	0	0
1	1	1	1	3	s_171
0	0	0	0
1	1	1	1	4	s_171
0	0	0	0
1	1	1	1	5	s_171
0	0	0	0
1	1	1	1	6	s_171
0	0	0	0
1	1	1	1	7	s_171
0	0	0	0
1	1	1	1	8	s_171
0	0	0	0
1	1	1	1	9	s_171
0	0	0	0
A1	B1	C1	D1	Tk
A2	B2	C2	D2
0	0	1	0	0	s_029
0	1	1	0
0	1	1	0	1	s_041
0	0	0	0
1	1	1	1	2	s_171
0	0	0	0
1	1	1	1	3	s_171
0	0	0	0
1	1	1	1	4	s_171
0	0	0	0
1	1	1	1	5	s_171
0	0	0	0
1	1	1	1	6	s_171
0	0	0	0
1	1	1	1	7	s_171
0	0	0	0
1	1	1	1	8	s_171
0	0	0	0
1	1	1	1	9	s_171
0	0	0	0
A1	B1	C1	D1	Tk
A2	B2	C2	D2
0	0	1	0	0	s_030
0	1	1	1
0	1	1	0	1	s_046
0	0	1	1
1	1	1	0	2	s_170
0	0	0	1
1	1	1	0	3	s_169
0	0	0	0
1	1	1	1	4	s_171
0	0	0	0
1	1	1	1	5	s_171
0	0	0	0
1	1	1	1	6	s_171
0	0	0	0
1	1	1	1	7	s_171
0	0	0	0
1	1	1	1	8	s_171
0	0	0	0
1	1	1	1	9	s_171
0	0	0	0
A1	B1	C1	D1	Tk
A2	B2	C2	D2
0	0	1	1	0	s_031
0	1	1	0
0	1	1	1	1	s_043
0	0	0	0
1	1	1	1	2	s_171
0	0	0	0
1	1	1	1	3	s_171
0	0	0	0
1	1	1	1	4	s_171
0	0	0	0
1	1	1	1	5	s_171
0	0	0	0
1	1	1	1	6	s_171
0	0	0	0
1	1	1	1	7	s_171
0	0	0	0
1	1	1	1	8	s_171
0	0	0	0
1	1	1	1	9	s_171
0	0	0	0
A1	B1	C1	D1	Tk
A2	B2	C2	D2
0	0	1	1	0	s_032
0	1	1	1
0	1	1	1	1	s_048
0	0	1	1
1	1	1	1	2	s_172
0	0	0	1
1	1	1	1	3	s_171
0	0	0	0
1	1	1	1	4	s_171
0	0	0	0
1	1	1	1	5	s_171
0	0	0	0
1	1	1	1	6	s_171
0	0	0	0
1	1	1	1	7	s_171
0	0	0	0
1	1	1	1	8	s_171
0	0	0	0
1	1	1	1	9	s_171
0	0	0	0
A1	B1	C1	D1	Tk
A2	B2	C2	D2
0	1	0	0	0	s_033
0	0	0	0
1	1	1	0	1	s_169
0	0	0	0
1	1	1	1	2	s_171
0	0	0	0
1	1	1	1	3	s_171
0	0	0	0
1	1	1	1	4	s_171
0	0	0	0
1	1	1	1	5	s_171
0	0	0	0
1	1	1	1	6	s_171
0	0	0	0
1	1	1	1	7	s_171
0	0	0	0
1	1	1	1	8	s_171
0	0	0	0
1	1	1	1	9	s_171
0	0	0	0
A1	B1	C1	D1	Tk
A2	B2	C2	D2
0	1	0	0	0	s_034
0	0	0	1
1	1	0	0	1	s_161
0	0	0	0
1	1	1	0	2	s_169
0	0	0	0
1	1	1	1	3	s_171
0	0	0	0
1	1	1	1	4	s_171
0	0	0	0
1	1	1	1	5	s_171
0	0	0	0
1	1	1	1	6	s_171
0	0	0	0
1	1	1	1	7	s_171
0	0	0	0
1	1	1	1	8	s_171
0	0	0	0
1	1	1	1	9	s_171
0	0	0	0
A1	B1	C1	D1	Tk
A2	B2	C2	D2
0	1	0	1	0	s_035
0	0	0	0
1	1	1	1	1	s_171
0	0	0	0
1	1	1	1	2	s_171
0	0	0	0
1	1	1	1	3	s_171
0	0	0	0
1	1	1	1	4	s_171
0	0	0	0
1	1	1	1	5	s_171
0	0	0	0
1	1	1	1	6	s_171
0	0	0	0
1	1	1	1	7	s_171
0	0	0	0
1	1	1	1	8	s_171
0	0	0	0
1	1	1	1	9	s_171
0	0	0	0
A1	B1	C1	D1	Tk
A2	B2	C2	D2
0	1	0	1	0	s_036
0	0	0	1
1	1	0	1	1	s_163
0	0	0	0
1	1	1	1	2	s_171
0	0	0	0
1	1	1	1	3	s_171
0	0	0	0
1	1	1	1	4	s_171
0	0	0	0
1	1	1	1	5	s_171
0	0	0	0
1	1	1	1	6	s_171
0	0	0	0
1	1	1	1	7	s_171
0	0	0	0
1	1	1	1	8	s_171
0	0	0	0
1	1	1	1	9	s_171
0	0	0	0
A1	B1	C1	D1	Tk
A2	B2	C2	D2
0	1	0	0	0	s_037
0	0	1	0
1	1	0	0	1	s_161
0	0	0	0
1	1	1	0	2	s_169
0	0	0	0
1	1	1	1	3	s_171
0	0	0	0
1	1	1	1	4	s_171
0	0	0	0
1	1	1	1	5	s_171
0	0	0	0
1	1	1	1	6	s_171
0	0	0	0
1	1	1	1	7	s_171
0	0	0	0
1	1	1	1	8	s_171
0	0	0	0
1	1	1	1	9	s_171
0	0	0	0
A1	B1	C1	D1	Tk
A2	B2	C2	D2
0	1	0	0	0	s_038
0	0	1	1
1	1	0	0	1	s_162
0	0	0	1
1	1	0	0	2	s_161
0	0	0	0
1	1	1	0	3	s_169
0	0	0	0
1	1	1	1	4	s_171
0	0	0	0
1	1	1	1	5	s_171
0	0	0	0
1	1	1	1	6	s_171
0	0	0	0
1	1	1	1	7	s_171
0	0	0	0
1	1	1	1	8	s_171
0	0	0	0
1	1	1	1	9	s_171
0	0	0	0
A1	B1	C1	D1	Tk
A2	B2	C2	D2
0	1	0	1	0	s_039
0	0	1	0
1	1	0	1	1	s_163
0	0	0	0
1	1	1	1	2	s_171
0	0	0	0
1	1	1	1	3	s_171
0	0	0	0
1	1	1	1	4	s_171
0	0	0	0
1	1	1	1	5	s_171
0	0	0	0
1	1	1	1	6	s_171
0	0	0	0
1	1	1	1	7	s_171
0	0	0	0
1	1	1	1	8	s_171
0	0	0	0
1	1	1	1	9	s_171
0	0	0	0
A1	B1	C1	D1	Tk
A2	B2	C2	D2
0	1	0	1	0	s_040
0	0	1	1
1	1	0	1	1	s_164
0	0	0	1
1	1	0	1	2	s_163
0	0	0	0
1	1	1	1	3	s_171
0	0	0	0
1	1	1	1	4	s_171
0	0	0	0
1	1	1	1	5	s_171
0	0	0	0
1	1	1	1	6	s_171
0	0	0	0
1	1	1	1	7	s_171
0	0	0	0
1	1	1	1	8	s_171
0	0	0	0
1	1	1	1	9	s_171
0	0	0	0
A1	B1	C1	D1	Tk
A2	B2	C2	D2
0	1	1	0	0	s_041
0	0	0	0
1	1	1	1	1	s_171
0	0	0	0
1	1	1	1	2	s_171
0	0	0	0
1	1	1	1	3	s_171
0	0	0	0
1	1	1	1	4	s_171
0	0	0	0
1	1	1	1	5	s_171
0	0	0	0
1	1	1	1	6	s_171
0	0	0	0
1	1	1	1	7	s_171
0	0	0	0
1	1	1	1	8	s_171
0	0	0	0
1	1	1	1	9	s_171
0	0	0	0
A1	B1	C1	D1	Tk
A2	B2	C2	D2
0	1	1	0	0	s_042
0	0	0	1
1	1	1	0	1	s_169
0	0	0	0
1	1	1	1	2	s_171
0	0	0	0
1	1	1	1	3	s_171
0	0	0	0
1	1	1	1	4	s_171
0	0	0	0
1	1	1	1	5	s_171
0	0	0	0
1	1	1	1	6	s_171
0	0	0	0
1	1	1	1	7	s_171
0	0	0	0
1	1	1	1	8	s_171
0	0	0	0
1	1	1	1	9	s_171
0	0	0	0
A1	B1	C1	D1	Tk
A2	B2	C2	D2
0	1	1	1	0	s_043
0	0	0	0
1	1	1	1	1	s_171
0	0	0	0
1	1	1	1	2	s_171
0	0	0	0
1	1	1	1	3	s_171
0	0	0	0
1	1	1	1	4	s_171
0	0	0	0
1	1	1	1	5	s_171
0	0	0	0
1	1	1	1	6	s_171
0	0	0	0
1	1	1	1	7	s_171
0	0	0	0
1	1	1	1	8	s_171
0	0	0	0
1	1	1	1	9	s_171
0	0	0	0
A1	B1	C1	D1	Tk
A2	B2	C2	D2
0	1	1	1	0	s_044
0	0	0	1
1	1	1	1	1	s_171
0	0	0	0
1	1	1	1	2	s_171
0	0	0	0
1	1	1	1	3	s_171
0	0	0	0
1	1	1	1	4	s_171
0	0	0	0
1	1	1	1	5	s_171
0	0	0	0
1	1	1	1	6	s_171
0	0	0	0
1	1	1	1	7	s_171
0	0	0	0
1	1	1	1	8	s_171
0	0	0	0
1	1	1	1	9	s_171
0	0	0	0
A1	B1	C1	D1	Tk
A2	B2	C2	D2
0	1	1	0	0	s_045
0	0	1	0
1	1	1	0	1	s_169
0	0	0	0
1	1	1	1	2	s_171
0	0	0	0
1	1	1	1	3	s_171
0	0	0	0
1	1	1	1	4	s_171
0	0	0	0
1	1	1	1	5	s_171
0	0	0	0
1	1	1	1	6	s_171
0	0	0	0
1	1	1	1	7	s_171
0	0	0	0
1	1	1	1	8	s_171
0	0	0	0
1	1	1	1	9	s_171
0	0	0	0
A1	B1	C1	D1	Tk
A2	B2	C2	D2
0	1	1	0	0	s_046
0	0	1	1
1	1	1	0	1	s_170
0	0	0	1
1	1	1	0	2	s_169
0	0	0	0
1	1	1	1	3	s_171
0	0	0	0
1	1	1	1	4	s_171
0	0	0	0
1	1	1	1	5	s_171
0	0	0	0
1	1	1	1	6	s_171
0	0	0	0
1	1	1	1	7	s_171
0	0	0	0
1	1	1	1	8	s_171
0	0	0	0
1	1	1	1	9	s_171
0	0	0	0
A1	B1	C1	D1	Tk
A2	B2	C2	D2
0	1	1	1	0	s_047
0	0	1	0
1	1	1	1	1	s_171
0	0	0	0
1	1	1	1	2	s_171
0	0	0	0
1	1	1	1	3	s_171
0	0	0	0
1	1	1	1	4	s_171
0	0	0	0
1	1	1	1	5	s_171
0	0	0	0
1	1	1	1	6	s_171
0	0	0	0
1	1	1	1	7	s_171
0	0	0	0
1	1	1	1	8	s_171
0	0	0	0
1	1	1	1	9	s_171
0	0	0	0
A1	B1	C1	D1	Tk
A2	B2	C2	D2
0	1	1	1	0	s_048
0	0	1	1
1	1	1	1	1	s_172
0	0	0	1
1	1	1	1	2	s_171
0	0	0	0
1	1	1	1	3	s_171
0	0	0	0
1	1	1	1	4	s_171
0	0	0	0
1	1	1	1	5	s_171
0	0	0	0
1	1	1	1	6	s_171
0	0	0	0
1	1	1	1	7	s_171
0	0	0	0
1	1	1	1	8	s_171
0	0	0	0
1	1	1	1	9	s_171
0	0	0	0
A1	B1	C1	D1	Tk
A2	B2	C2	D2
0	1	0	0	0	s_049
0	1	0	0
1	1	0	0	1	s_161
0	0	0	0
1	1	1	0	2	s_169
0	0	0	0
1	1	1	1	3	s_171
0	0	0	0
1	1	1	1	4	s_171
0	0	0	0
1	1	1	1	5	s_171
0	0	0	0
1	1	1	1	6	s_171
0	0	0	0
1	1	1	1	7	s_171
0	0	0	0
1	1	1	1	8	s_171
0	0	0	0
1	1	1	1	9	s_171
0	0	0	0
A1	B1	C1	D1	Tk
A2	B2	C2	D2
0	1	0	0	0	s_050
0	1	0	1
1	1	0	0	1	s_161
0	0	0	0
1	1	1	0	2	s_169
0	0	0	0
1	1	1	1	3	s_171
0	0	0	0
1	1	1	1	4	s_171
0	0	0	0
1	1	1	1	5	s_171
0	0	0	0
1	1	1	1	6	s_171
0	0	0	0
1	1	1	1	7	s_171
0	0	0	0
1	1	1	1	8	s_171
0	0	0	0
1	1	1	1	9	s_171
0	0	0	0
A1	B1	C1	D1	Tk
A2	B2	C2	D2
0	1	0	1	0	s_051
0	1	0	0
1	1	0	1	1	s_163
0	0	0	0
1	1	1	1	2	s_171
0	0	0	0
1	1	1	1	3	s_171
0	0	0	0
1	1	1	1	4	s_171
0	0	0	0
1	1	1	1	5	s_171
0	0	0	0
1	1	1	1	6	s_171
0	0	0	0
1	1	1	1	7	s_171
0	0	0	0
1	1	1	1	8	s_171
0	0	0	0
1	1	1	1	9	s_171
0	0	0	0
A1	B1	C1	D1	Tk
A2	B2	C2	D2
0	1	0	1	0	s_052
0	1	0	1
1	1	0	1	1	s_163
0	0	0	0
1	1	1	1	2	s_171
0	0	0	0
1	1	1	1	3	s_171
0	0	0	0
1	1	1	1	4	s_171
0	0	0	0
1	1	1	1	5	s_171
0	0	0	0
1	1	1	1	6	s_171
0	0	0	0
1	1	1	1	7	s_171
0	0	0	0
1	1	1	1	8	s_171
0	0	0	0
1	1	1	1	9	s_171
0	0	0	0
A1	B1	C1	D1	Tk
A2	B2	C2	D2
0	1	0	0	0	s_053
0	1	1	0
1	1	0	0	1	s_161
0	0	0	0
1	1	1	0	2	s_169
0	0	0	0
1	1	1	1	3	s_171
0	0	0	0
1	1	1	1	4	s_171
0	0	0	0
1	1	1	1	5	s_171
0	0	0	0
1	1	1	1	6	s_171
0	0	0	0
1	1	1	1	7	s_171
0	0	0	0
1	1	1	1	8	s_171
0	0	0	0
1	1	1	1	9	s_171
0	0	0	0
A1	B1	C1	D1	Tk
A2	B2	C2	D2
0	1	0	0	0	s_054
0	1	1	1
1	1	0	0	1	s_166
0	0	1	1
1	1	0	0	2	s_162
0	0	0	1
1	1	0	0	3	s_161
0	0	0	0
1	1	1	0	4	s_169
0	0	0	0
1	1	1	1	5	s_171
0	0	0	0
1	1	1	1	6	s_171
0	0	0	0
1	1	1	1	7	s_171
0	0	0	0
1	1	1	1	8	s_171
0	0	0	0
1	1	1	1	9	s_171
0	0	0	0
A1	B1	C1	D1	Tk
A2	B2	C2	D2
0	1	0	1	0	s_055
0	1	1	0
1	1	0	1	1	s_163
0	0	0	0
1	1	1	1	2	s_171
0	0	0	0
1	1	1	1	3	s_171
0	0	0	0
1	1	1	1	4	s_171
0	0	0	0
1	1	1	1	5	s_171
0	0	0	0
1	1	1	1	6	s_171
0	0	0	0
1	1	1	1	7	s_171
0	0	0	0
1	1	1	1	8	s_171
0	0	0	0
1	1	1	1	9	s_171
0	0	0	0
A1	B1	C1	D1	Tk
A2	B2	C2	D2
0	1	0	1	0	s_056
0	1	1	1
1	1	0	1	1	s_168
0	0	1	1
1	1	0	1	2	s_164
0	0	0	1
1	1	0	1	3	s_163
0	0	0	0
1	1	1	1	4	s_171
0	0	0	0
1	1	1	1	5	s_171
0	0	0	0
1	1	1	1	6	s_171
0	0	0	0
1	1	1	1	7	s_171
0	0	0	0
1	1	1	1	8	s_171
0	0	0	0
1	1	1	1	9	s_171
0	0	0	0
A1	B1	C1	D1	Tk
A2	B2	C2	D2
0	1	1	0	0	s_057
0	1	0	0
1	1	1	1	1	s_171
0	0	0	0
1	1	1	1	2	s_171
0	0	0	0
1	1	1	1	3	s_171
0	0	0	0
1	1	1	1	4	s_171
0	0	0	0
1	1	1	1	5	s_171
0	0	0	0
1	1	1	1	6	s_171
0	0	0	0
1	1	1	1	7	s_171
0	0	0	0
1	1	1	1	8	s_171
0	0	0	0
1	1	1	1	9	s_171
0	0	0	0
A1	B1	C1	D1	Tk
A2	B2	C2	D2
0	1	1	0	0	s_058
0	1	0	1
1	1	1	0	1	s_169
0	0	0	0
1	1	1	1	2	s_171
0	0	0	0
1	1	1	1	3	s_171
0	0	0	0
1	1	1	1	4	s_171
0	0	0	0
1	1	1	1	5	s_171
0	0	0	0
1	1	1	1	6	s_171
0	0	0	0
1	1	1	1	7	s_171
0	0	0	0
1	1	1	1	8	s_171
0	0	0	0
1	1	1	1	9	s_171
0	0	0	0
A1	B1	C1	D1	Tk
A2	B2	C2	D2
0	1	1	1	0	s_059
0	1	0	0
1	1	1	1	1	s_171
0	0	0	0
1	1	1	1	2	s_171
0	0	0	0
1	1	1	1	3	s_171
0	0	0	0
1	1	1	1	4	s_171
0	0	0	0
1	1	1	1	5	s_171
0	0	0	0
1	1	1	1	6	s_171
0	0	0	0
1	1	1	1	7	s_171
0	0	0	0
1	1	1	1	8	s_171
0	0	0	0
1	1	1	1	9	s_171
0	0	0	0
A1	B1	C1	D1	Tk
A2	B2	C2	D2
0	1	1	1	0	s_060
0	1	0	1
1	1	1	1	1	s_171
0	0	0	0
1	1	1	1	2	s_171
0	0	0	0
1	1	1	1	3	s_171
0	0	0	0
1	1	1	1	4	s_171
0	0	0	0
1	1	1	1	5	s_171
0	0	0	0
1	1	1	1	6	s_171
0	0	0	0
1	1	1	1	7	s_171
0	0	0	0
1	1	1	1	8	s_171
0	0	0	0
1	1	1	1	9	s_171
0	0	0	0
A1	B1	C1	D1	Tk
A2	B2	C2	D2
0	1	1	0	0	s_061
0	1	1	0
1	1	1	0	1	s_169
0	0	0	0
1	1	1	1	2	s_171
0	0	0	0
1	1	1	1	3	s_171
0	0	0	0
1	1	1	1	4	s_171
0	0	0	0
1	1	1	1	5	s_171
0	0	0	0
1	1	1	1	6	s_171
0	0	0	0
1	1	1	1	7	s_171
0	0	0	0
1	1	1	1	8	s_171
0	0	0	0
1	1	1	1	9	s_171
0	0	0	0
A1	B1	C1	D1	Tk
A2	B2	C2	D2
0	1	1	0	0	s_062
0	1	1	1
1	1	1	0	1	s_174
0	0	1	1
1	1	1	0	2	s_170
0	0	0	1
1	1	1	0	3	s_169
0	0	0	0
1	1	1	1	4	s_171
0	0	0	0
1	1	1	1	5	s_171
0	0	0	0
1	1	1	1	6	s_171
0	0	0	0
1	1	1	1	7	s_171
0	0	0	0
1	1	1	1	8	s_171
0	0	0	0
1	1	1	1	9	s_171
0	0	0	0
A1	B1	C1	D1	Tk
A2	B2	C2	D2
0	1	1	1	0	s_063
0	1	1	0
1	1	1	1	1	s_171
0	0	0	0
1	1	1	1	2	s_171
0	0	0	0
1	1	1	1	3	s_171
0	0	0	0
1	1	1	1	4	s_171
0	0	0	0
1	1	1	1	5	s_171
0	0	0	0
1	1	1	1	6	s_171
0	0	0	0
1	1	1	1	7	s_171
0	0	0	0
1	1	1	1	8	s_171
0	0	0	0
1	1	1	1	9	s_171
0	0	0	0
A1	B1	C1	D1	Tk
A2	B2	C2	D2
0	1	1	1	0	s_064
0	1	1	1
1	1	1	1	1	s_176
0	0	1	1
1	1	1	1	2	s_172
0	0	0	1
1	1	1	1	3	s_171
0	0	0	0
1	1	1	1	4	s_171
0	0	0	0
1	1	1	1	5	s_171
0	0	0	0
1	1	1	1	6	s_171
0	0	0	0
1	1	1	1	7	s_171
0	0	0	0
1	1	1	1	8	s_171
0	0	0	0
1	1	1	1	9	s_171
0	0	0	0
A1	B1	C1	D1	Tk
A2	B2	C2	D2
0	0	0	0	0	s_065
1	0	0	0
0	1	0	0	1	s_097
1	0	0	0
0	1	1	0	2	s_105
1	0	0	0
0	1	1	1	3	s_107
1	0	0	0
0	1	1	1	4	s_107
1	0	0	0
0	1	1	1	5	s_107
1	0	0	0
0	1	1	1	6	s_107
1	0	0	0
0	1	1	1	7	s_107
1	0	0	0
0	1	1	1	8	s_107
1	0	0	0
0	1	1	1	9	s_107
1	0	0	0
A1	B1	C1	D1	Tk
A2	B2	C2	D2
0	0	0	0	0	s_066
1	0	0	1
0	1	0	0	1	s_097
1	0	0	0
0	1	1	0	2	s_105
1	0	0	0
0	1	1	1	3	s_107
1	0	0	0
0	1	1	1	4	s_107
1	0	0	0
0	1	1	1	5	s_107
1	0	0	0
0	1	1	1	6	s_107
1	0	0	0
0	1	1	1	7	s_107
1	0	0	0
0	1	1	1	8	s_107
1	0	0	0
0	1	1	1	9	s_107
1	0	0	0
A1	B1	C1	D1	Tk
A2	B2	C2	D2
0	0	0	1	0	s_067
1	0	0	0
0	1	1	1	1	s_107
1	0	0	0
0	1	1	1	2	s_107
1	0	0	0
0	1	1	1	3	s_107
1	0	0	0
0	1	1	1	4	s_107
1	0	0	0
0	1	1	1	5	s_107
1	0	0	0
0	1	1	1	6	s_107
1	0	0	0
0	1	1	1	7	s_107
1	0	0	0
0	1	1	1	8	s_107
1	0	0	0
0	1	1	1	9	s_107
1	0	0	0
A1	B1	C1	D1	Tk
A2	B2	C2	D2
0	0	0	1	0	s_068
1	0	0	1
0	1	0	1	1	s_099
1	0	0	0
0	1	1	1	2	s_107
1	0	0	0
0	1	1	1	3	s_107
1	0	0	0
0	1	1	1	4	s_107
1	0	0	0
0	1	1	1	5	s_107
1	0	0	0
0	1	1	1	6	s_107
1	0	0	0
0	1	1	1	7	s_107
1	0	0	0
0	1	1	1	8	s_107
1	0	0	0
0	1	1	1	9	s_107
1	0	0	0
A1	B1	C1	D1	Tk
A2	B2	C2	D2
0	0	0	0	0	s_069
1	0	1	0
0	1	0	0	1	s_097
1	0	0	0
0	1	1	0	2	s_105
1	0	0	0
0	1	1	1	3	s_107
1	0	0	0
0	1	1	1	4	s_107
1	0	0	0
0	1	1	1	5	s_107
1	0	0	0
0	1	1	1	6	s_107
1	0	0	0
0	1	1	1	7	s_107
1	0	0	0
0	1	1	1	8	s_107
1	0	0	0
0	1	1	1	9	s_107
1	0	0	0
A1	B1	C1	D1	Tk
A2	B2	C2	D2
0	0	0	0	0	s_070
1	0	1	1
0	1	0	0	1	s_098
1	0	0	1
0	1	0	0	2	s_097
1	0	0	0
0	1	1	0	3	s_105
1	0	0	0
0	1	1	1	4	s_107
1	0	0	0
0	1	1	1	5	s_107
1	0	0	0
0	1	1	1	6	s_107
1	0	0	0
0	1	1	1	7	s_107
1	0	0	0
0	1	1	1	8	s_107
1	0	0	0
0	1	1	1	9	s_107
1	0	0	0
A1	B1	C1	D1	Tk
A2	B2	C2	D2
0	0	0	1	0	s_071
1	0	1	0
0	1	0	1	1	s_099
1	0	0	0
0	1	1	1	2	s_107
1	0	0	0
0	1	1	1	3	s_107
1	0	0	0
0	1	1	1	4	s_107
1	0	0	0
0	1	1	1	5	s_107
1	0	0	0
0	1	1	1	6	s_107
1	0	0	0
0	1	1	1	7	s_107
1	0	0	0
0	1	1	1	8	s_107
1	0	0	0
0	1	1	1	9	s_107
1	0	0	0
A1	B1	C1	D1	Tk
A2	B2	C2	D2
0	0	0	1	0	s_072
1	0	1	1
0	1	0	1	1	s_100
1	0	0	1
0	1	0	1	2	s_099
1	0	0	0
0	1	1	1	3	s_107
1	0	0	0
0	1	1	1	4	s_107
1	0	0	0
0	1	1	1	5	s_107
1	0	0	0
0	1	1	1	6	s_107
1	0	0	0
0	1	1	1	7	s_107
1	0	0	0
0	1	1	1	8	s_107
1	0	0	0
0	1	1	1	9	s_107
1	0	0	0
A1	B1	C1	D1	Tk
A2	B2	C2	D2
0	0	1	0	0	s_073
1	0	0	0
0	1	1	1	1	s_107
1	0	0	0
0	1	1	1	2	s_107
1	0	0	0
0	1	1	1	3	s_107
1	0	0	0
0	1	1	1	4	s_107
1	0	0	0
0	1	1	1	5	s_107
1	0	0	0
0	1	1	1	6	s_107
1	0	0	0
0	1	1	1	7	s_107
1	0	0	0
0	1	1	1	8	s_107
1	0	0	0
0	1	1	1	9	s_107
1	0	0	0
A1	B1	C1	D1	Tk
A2	B2	C2	D2
0	0	1	0	0	s_074
1	0	0	1
0	1	1	0	1	s_105
1	0	0	0
0	1	1	1	2	s_107
1	0	0	0
0	1	1	1	3	s_107
1	0	0	0
0	1	1	1	4	s_107
1	0	0	0
0	1	1	1	5	s_107
1	0	0	0
0	1	1	1	6	s_107
1	0	0	0
0	1	1	1	7	s_107
1	0	0	0
0	1	1	1	8	s_107
1	0	0	0
0	1	1	1	9	s_107
1	0	0	0
A1	B1	C1	D1	Tk
A2	B2	C2	D2
0	0	1	1	0	s_075
1	0	0	0
0	1	1	1	1	s_107
1	0	0	0
0	1	1	1	2	s_107
1	0	0	0
0	1	1	1	3	s_107
1	0	0	0
0	1	1	1	4	s_107
1	0	0	0
0	1	1	1	5	s_107
1	0	0	0
0	1	1	1	6	s_107
1	0	0	0
0	1	1	1	7	s_107
1	0	0	0
0	1	1	1	8	s_107
1	0	0	0
0	1	1	1	9	s_107
1	0	0	0
A1	B1	C1	D1	Tk
A2	B2	C2	D2
0	0	1	1	0	s_076
1	0	0	1
0	1	1	1	1	s_107
1	0	0	0
0	1	1	1	2	s_107
1	0	0	0
0	1	1	1	3	s_107
1	0	0	0
0	1	1	1	4	s_107
1	0	0	0
0	1	1	1	5	s_107
1	0	0	0
0	1	1	1	6	s_107
1	0	0	0
0	1	1	1	7	s_107
1	0	0	0
0	1	1	1	8	s_107
1	0	0	0
0	1	1	1	9	s_107
1	0	0	0
A1	B1	C1	D1	Tk
A2	B2	C2	D2
0	0	1	0	0	s_077
1	0	1	0
0	1	1	0	1	s_105
1	0	0	0
0	1	1	1	2	s_107
1	0	0	0
0	1	1	1	3	s_107
1	0	0	0
0	1	1	1	4	s_107
1	0	0	0
0	1	1	1	5	s_107
1	0	0	0
0	1	1	1	6	s_107
1	0	0	0
0	1	1	1	7	s_107
1	0	0	0
0	1	1	1	8	s_107
1	0	0	0
0	1	1	1	9	s_107
1	0	0	0
A1	B1	C1	D1	Tk
A2	B2	C2	D2
0	0	1	0	0	s_078
1	0	1	1
0	1	1	0	1	s_106
1	0	0	1
0	1	1	0	2	s_105
1	0	0	0
0	1	1	1	3	s_107
1	0	0	0
0	1	1	1	4	s_107
1	0	0	0
0	1	1	1	5	s_107
1	0	0	0
0	1	1	1	6	s_107
1	0	0	0
0	1	1	1	7	s_107
1	0	0	0
0	1	1	1	8	s_107
1	0	0	0
0	1	1	1	9	s_107
1	0	0	0
A1	B1	C1	D1	Tk
A2	B2	C2	D2
0	0	1	1	0	s_079
1	0	1	0
0	1	1	1	1	s_107
1	0	0	0
0	1	1	1	2	s_107
1	0	0	0
0	1	1	1	3	s_107
1	0	0	0
0	1	1	1	4	s_107
1	0	0	0
0	1	1	1	5	s_107
1	0	0	0
0	1	1	1	6	s_107
1	0	0	0
0	1	1	1	7	s_107
1	0	0	0
0	1	1	1	8	s_107
1	0	0	0
0	1	1	1	9	s_107
1	0	0	0
A1	B1	C1	D1	Tk
A2	B2	C2	D2
0	0	1	1	0	s_080
1	0	1	1
0	1	1	1	1	s_108
1	0	0	1
0	1	1	1	2	s_107
1	0	0	0
0	1	1	1	3	s_107
1	0	0	0
0	1	1	1	4	s_107
1	0	0	0
0	1	1	1	5	s_107
1	0	0	0
0	1	1	1	6	s_107
1	0	0	0
0	1	1	1	7	s_107
1	0	0	0
0	1	1	1	8	s_107
1	0	0	0
0	1	1	1	9	s_107
1	0	0	0
A1	B1	C1	D1	Tk
A2	B2	C2	D2
0	0	0	0	0	s_081
1	1	0	0
0	1	0	0	1	s_097
1	0	0	0
0	1	1	0	2	s_105
1	0	0	0
0	1	1	1	3	s_107
1	0	0	0
0	1	1	1	4	s_107
1	0	0	0
0	1	1	1	5	s_107
1	0	0	0
0	1	1	1	6	s_107
1	0	0	0
0	1	1	1	7	s_107
1	0	0	0
0	1	1	1	8	s_107
1	0	0	0
0	1	1	1	9	s_107
1	0	0	0
A1	B1	C1	D1	Tk
A2	B2	C2	D2
0	0	0	0	0	s_082
1	1	0	1
0	1	0	0	1	s_097
1	0	0	0
0	1	1	0	2	s_105
1	0	0	0
0	1	1	1	3	s_107
1	0	0	0
0	1	1	1	4	s_107
1	0	0	0
0	1	1	1	5	s_107
1	0	0	0
0	1	1	1	6	s_107
1	0	0	0
0	1	1	1	7	s_107
1	0	0	0
0	1	1	1	8	s_107
1	0	0	0
0	1	1	1	9	s_107
1	0	0	0
A1	B1	C1	D1	Tk
A2	B2	C2	D2
0	0	0	1	0	s_083
1	1	0	0
0	1	0	1	1	s_099
1	0	0	0
0	1	1	1	2	s_107
1	0	0	0
0	1	1	1	3	s_107
1	0	0	0
0	1	1	1	4	s_107
1	0	0	0
0	1	1	1	5	s_107
1	0	0	0
0	1	1	1	6	s_107
1	0	0	0
0	1	1	1	7	s_107
1	0	0	0
0	1	1	1	8	s_107
1	0	0	0
0	1	1	1	9	s_107
1	0	0	0
A1	B1	C1	D1	Tk
A2	B2	C2	D2
0	0	0	1	0	s_084
1	1	0	1
0	1	0	1	1	s_099
1	0	0	0
0	1	1	1	2	s_107
1	0	0	0
0	1	1	1	3	s_107
1	0	0	0
0	1	1	1	4	s_107
1	0	0	0
0	1	1	1	5	s_107
1	0	0	0
0	1	1	1	6	s_107
1	0	0	0
0	1	1	1	7	s_107
1	0	0	0
0	1	1	1	8	s_107
1	0	0	0
0	1	1	1	9	s_107
1	0	0	0
A1	B1	C1	D1	Tk
A2	B2	C2	D2
0	0	0	0	0	s_085
1	1	1	0
0	1	0	0	1	s_097
1	0	0	0
0	1	1	0	2	s_105
1	0	0	0
0	1	1	1	3	s_107
1	0	0	0
0	1	1	1	4	s_107
1	0	0	0
0	1	1	1	5	s_107
1	0	0	0
0	1	1	1	6	s_107
1	0	0	0
0	1	1	1	7	s_107
1	0	0	0
0	1	1	1	8	s_107
1	0	0	0
0	1	1	1	9	s_107
1	0	0	0
A1	B1	C1	D1	Tk
A2	B2	C2	D2
0	0	0	0	0	s_086
1	1	1	1
0	1	0	0	1	s_102
1	0	1	1
0	1	0	0	2	s_098
1	0	0	1
0	1	0	0	3	s_097
1	0	0	0
0	1	1	0	4	s_105
1	0	0	0
0	1	1	1	5	s_107
1	0	0	0
0	1	1	1	6	s_107
1	0	0	0
0	1	1	1	7	s_107
1	0	0	0
0	1	1	1	8	s_107
1	0	0	0
0	1	1	1	9	s_107
1	0	0	0
A1	B1	C1	D1	Tk
A2	B2	C2	D2
0	0	0	1	0	s_087
1	1	1	0
0	1	0	1	1	s_099
1	0	0	0
0	1	1	1	2	s_107
1	0	0	0
0	1	1	1	3	s_107
1	0	0	0
0	1	1	1	4	s_107
1	0	0	0
0	1	1	1	5	s_107
1	0	0	0
0	1	1	1	6	s_107
1	0	0	0
0	1	1	1	7	s_107
1	0	0	0
0	1	1	1	8	s_107
1	0	0	0
0	1	1	1	9	s_107
1	0	0	0
A1	B1	C1	D1	Tk
A2	B2	C2	D2
0	0	0	1	0	s_088
1	1	1	1
0	1	0	1	1	s_104
1	0	1	1
0	1	0	1	2	s_100
1	0	0	1
0	1	0	1	3	s_099
1	0	0	0
0	1	1	1	4	s_107
1	0	0	0
0	1	1	1	5	s_107
1	0	0	0
0	1	1	1	6	s_107
1	0	0	0
0	1	1	1	7	s_107
1	0	0	0
0	1	1	1	8	s_107
1	0	0	0
0	1	1	1	9	s_107
1	0	0	0
A1	B1	C1	D1	Tk
A2	B2	C2	D2
0	0	1	0	0	s_089
1	1	0	0
0	1	1	1	1	s_107
1	0	0	0
0	1	1	1	2	s_107
1	0	0	0
0	1	1	1	3	s_107
1	0	0	0
0	1	1	1	4	s_107
1	0	0	0
0	1	1	1	5	s_107
1	0	0	0
0	1	1	1	6	s_107
1	0	0	0
0	1	1	1	7	s_107
1	0	0	0
0	1	1	1	8	s_107
1	0	0	0
0	1	1	1	9	s_107
1	0	0	0
A1	B1	C1	D1	Tk
A2	B2	C2	D2
0	0	1	0	0	s_090
1	1	0	1
0	1	1	0	1	s_105
1	0	0	0
0	1	1	1	2	s_107
1	0	0	0
0	1	1	1	3	s_107
1	0	0	0
0	1	1	1	4	s_107
1	0	0	0
0	1	1	1	5	s_107
1	0	0	0
0	1	1	1	6	s_107
1	0	0	0
0	1	1	1	7	s_107
1	0	0	0
0	1	1	1	8	s_107
1	0	0	0
0	1	1	1	9	s_107
1	0	0	0
A1	B1	C1	D1	Tk
A2	B2	C2	D2
0	0	1	1	0	s_091
1	1	0	0
0	1	1	1	1	s_107
1	0	0	0
0	1	1	1	2	s_107
1	0	0	0
0	1	1	1	3	s_107
1	0	0	0
0	1	1	1	4	s_107
1	0	0	0
0	1	1	1	5	s_107
1	0	0	0
0	1	1	1	6	s_107
1	0	0	0
0	1	1	1	7	s_107
1	0	0	0
0	1	1	1	8	s_107
1	0	0	0
[truncated: 3,632 more rows]

## Sheet: MYC
A1	B1	C1	D1	Tk
A2	B2	C2	D2
0	0	0	0	0	s_001
0	0	0	0
0	0	0	0	1	s_081
1	1	0	0
0	0	0	0	2	s_081
1	1	0	0
0	0	0	0	3	s_081
1	1	0	0
0	0	0	0	4	s_081
1	1	0	0
0	0	0	0	5	s_081
1	1	0	0
0	0	0	0	6	s_081
1	1	0	0
0	0	0	0	7	s_081
1	1	0	0
0	0	0	0	8	s_081
1	1	0	0
0	0	0	0	9	s_081
1	1	0	0
A1	B1	C1	D1	Tk
A2	B2	C2	D2
0	0	0	0	0	s_002
0	0	0	1
0	0	0	0	1	s_081
1	1	0	0
0	0	0	0	2	s_081
1	1	0	0
0	0	0	0	3	s_081
1	1	0	0
0	0	0	0	4	s_081
1	1	0	0
0	0	0	0	5	s_081
1	1	0	0
0	0	0	0	6	s_081
1	1	0	0
0	0	0	0	7	s_081
1	1	0	0
0	0	0	0	8	s_081
1	1	0	0
0	0	0	0	9	s_081
1	1	0	0
A1	B1	C1	D1	Tk
A2	B2	C2	D2
0	0	0	1	0	s_003
0	0	0	0
0	0	1	1	1	s_091
1	1	0	0
0	0	1	1	2	s_091
1	1	0	0
0	0	1	1	3	s_091
1	1	0	0
0	0	1	1	4	s_091
1	1	0	0
0	0	1	1	5	s_091
1	1	0	0
0	0	1	1	6	s_091
1	1	0	0
0	0	1	1	7	s_091
1	1	0	0
0	0	1	1	8	s_091
1	1	0	0
0	0	1	1	9	s_091
1	1	0	0
A1	B1	C1	D1	Tk
A2	B2	C2	D2
0	0	0	1	0	s_004
0	0	0	1
0	0	0	1	1	s_083
1	1	0	0
0	0	0	1	2	s_083
1	1	0	0
0	0	0	1	3	s_083
1	1	0	0
0	0	0	1	4	s_083
1	1	0	0
0	0	0	1	5	s_083
1	1	0	0
0	0	0	1	6	s_083
1	1	0	0
0	0	0	1	7	s_083
1	1	0	0
0	0	0	1	8	s_083
1	1	0	0
0	0	0	1	9	s_083
1	1	0	0
A1	B1	C1	D1	Tk
A2	B2	C2	D2
0	0	0	0	0	s_005
0	0	1	0
0	0	0	0	1	s_081
1	1	0	0
0	0	0	0	2	s_081
1	1	0	0
0	0	0	0	3	s_081
1	1	0	0
0	0	0	0	4	s_081
1	1	0	0
0	0	0	0	5	s_081
1	1	0	0
0	0	0	0	6	s_081
1	1	0	0
0	0	0	0	7	s_081
1	1	0	0
0	0	0	0	8	s_081
1	1	0	0
0	0	0	0	9	s_081
1	1	0	0
A1	B1	C1	D1	Tk
A2	B2	C2	D2
0	0	0	0	0	s_006
0	0	1	1
0	0	0	0	1	s_082
1	1	0	1
0	0	0	0	2	s_081
1	1	0	0
0	0	0	0	3	s_081
1	1	0	0
0	0	0	0	4	s_081
1	1	0	0
0	0	0	0	5	s_081
1	1	0	0
0	0	0	0	6	s_081
1	1	0	0
0	0	0	0	7	s_081
1	1	0	0
0	0	0	0	8	s_081
1	1	0	0
0	0	0	0	9	s_081
1	1	0	0
A1	B1	C1	D1	Tk
A2	B2	C2	D2
0	0	0	1	0	s_007
0	0	1	0
0	0	0	1	1	s_083
1	1	0	0
0	0	0	1	2	s_083
1	1	0	0
0	0	0	1	3	s_083
1	1	0	0
0	0	0	1	4	s_083
1	1	0	0
0	0	0	1	5	s_083
1	1	0	0
0	0	0	1	6	s_083
1	1	0	0
0	0	0	1	7	s_083
1	1	0	0
0	0	0	1	8	s_083
1	1	0	0
0	0	0	1	9	s_083
1	1	0	0
A1	B1	C1	D1	Tk
A2	B2	C2	D2
0	0	0	1	0	s_008
0	0	1	1
0	0	0	1	1	s_084
1	1	0	1
0	0	0	1	2	s_083
1	1	0	0
0	0	0	1	3	s_083
1	1	0	0
0	0	0	1	4	s_083
1	1	0	0
0	0	0	1	5	s_083
1	1	0	0
0	0	0	1	6	s_083
1	1	0	0
0	0	0	1	7	s_083
1	1	0	0
0	0	0	1	8	s_083
1	1	0	0
0	0	0	1	9	s_083
1	1	0	0
A1	B1	C1	D1	Tk
A2	B2	C2	D2
0	0	1	0	0	s_009
0	0	0	0
0	1	1	1	1	s_123
1	1	0	0
0	1	1	1	2	s_123
1	1	0	0
0	1	1	1	3	s_123
1	1	0	0
0	1	1	1	4	s_123
1	1	0	0
0	1	1	1	5	s_123
1	1	0	0
0	1	1	1	6	s_123
1	1	0	0
0	1	1	1	7	s_123
1	1	0	0
0	1	1	1	8	s_123
1	1	0	0
0	1	1	1	9	s_123
1	1	0	0
A1	B1	C1	D1	Tk
A2	B2	C2	D2
0	0	1	0	0	s_010
0	0	0	1
0	1	1	0	1	s_121
1	1	0	0
0	1	1	1	2	s_123
1	1	0	0
0	1	1	1	3	s_123
1	1	0	0
0	1	1	1	4	s_123
1	1	0	0
0	1	1	1	5	s_123
1	1	0	0
0	1	1	1	6	s_123
1	1	0	0
0	1	1	1	7	s_123
1	1	0	0
0	1	1	1	8	s_123
1	1	0	0
0	1	1	1	9	s_123
1	1	0	0
A1	B1	C1	D1	Tk
A2	B2	C2	D2
0	0	1	1	0	s_011
0	0	0	0
0	1	1	1	1	s_123
1	1	0	0
0	1	1	1	2	s_123
1	1	0	0
0	1	1	1	3	s_123
1	1	0	0
0	1	1	1	4	s_123
1	1	0	0
0	1	1	1	5	s_123
1	1	0	0
0	1	1	1	6	s_123
1	1	0	0
0	1	1	1	7	s_123
1	1	0	0
0	1	1	1	8	s_123
1	1	0	0
0	1	1	1	9	s_123
1	1	0	0
A1	B1	C1	D1	Tk
A2	B2	C2	D2
0	0	1	1	0	s_012
0	0	0	1
0	1	1	1	1	s_123
1	1	0	0
0	1	1	1	2	s_123
1	1	0	0
0	1	1	1	3	s_123
1	1	0	0
0	1	1	1	4	s_123
1	1	0	0
0	1	1	1	5	s_123
1	1	0	0
0	1	1	1	6	s_123
1	1	0	0
0	1	1	1	7	s_123
1	1	0	0
0	1	1	1	8	s_123
1	1	0	0
0	1	1	1	9	s_123
1	1	0	0
A1	B1	C1	D1	Tk
A2	B2	C2	D2
0	0	1	0	0	s_013
0	0	1	0
0	0	1	0	1	s_089
1	1	0	0
0	0	1	1	2	s_091
1	1	0	0
0	0	1	1	3	s_091
1	1	0	0
0	0	1	1	4	s_091
1	1	0	0
0	0	1	1	5	s_091
1	1	0	0
0	0	1	1	6	s_091
1	1	0	0
0	0	1	1	7	s_091
1	1	0	0
0	0	1	1	8	s_091
1	1	0	0
0	0	1	1	9	s_091
1	1	0	0
A1	B1	C1	D1	Tk
A2	B2	C2	D2
0	0	1	0	0	s_014
0	0	1	1
0	0	1	0	1	s_090
1	1	0	1
0	0	1	0	2	s_089
1	1	0	0
0	0	1	1	3	s_091
1	1	0	0
0	0	1	1	4	s_091
1	1	0	0
0	0	1	1	5	s_091
1	1	0	0
0	0	1	1	6	s_091
1	1	0	0
0	0	1	1	7	s_091
1	1	0	0
0	0	1	1	8	s_091
1	1	0	0
0	0	1	1	9	s_091
1	1	0	0
A1	B1	C1	D1	Tk
A2	B2	C2	D2
0	0	1	1	0	s_015
0	0	1	0
0	0	1	1	1	s_091
1	1	0	0
0	0	1	1	2	s_091
1	1	0	0
0	0	1	1	3	s_091
1	1	0	0
0	0	1	1	4	s_091
1	1	0	0
0	0	1	1	5	s_091
1	1	0	0
0	0	1	1	6	s_091
1	1	0	0
0	0	1	1	7	s_091
1	1	0	0
0	0	1	1	8	s_091
1	1	0	0
0	0	1	1	9	s_091
1	1	0	0
A1	B1	C1	D1	Tk
A2	B2	C2	D2
0	0	1	1	0	s_016
0	0	1	1
0	0	1	1	1	s_092
1	1	0	1
0	0	1	1	2	s_091
1	1	0	0
0	0	1	1	3	s_091
1	1	0	0
0	0	1	1	4	s_091
1	1	0	0
0	0	1	1	5	s_091
1	1	0	0
0	0	1	1	6	s_091
1	1	0	0
0	0	1	1	7	s_091
1	1	0	0
0	0	1	1	8	s_091
1	1	0	0
0	0	1	1	9	s_091
1	1	0	0
A1	B1	C1	D1	Tk
A2	B2	C2	D2
0	0	0	0	0	s_017
0	1	0	0
0	0	0	0	1	s_081
1	1	0	0
0	0	0	0	2	s_081
1	1	0	0
0	0	0	0	3	s_081
1	1	0	0
0	0	0	0	4	s_081
1	1	0	0
0	0	0	0	5	s_081
1	1	0	0
0	0	0	0	6	s_081
1	1	0	0
0	0	0	0	7	s_081
1	1	0	0
0	0	0	0	8	s_081
1	1	0	0
0	0	0	0	9	s_081
1	1	0	0
A1	B1	C1	D1	Tk
A2	B2	C2	D2
0	0	0	0	0	s_018
0	1	0	1
0	0	0	0	1	s_081
1	1	0	0
0	0	0	0	2	s_081
1	1	0	0
0	0	0	0	3	s_081
1	1	0	0
0	0	0	0	4	s_081
1	1	0	0
0	0	0	0	5	s_081
1	1	0	0
0	0	0	0	6	s_081
1	1	0	0
0	0	0	0	7	s_081
1	1	0	0
0	0	0	0	8	s_081
1	1	0	0
0	0	0	0	9	s_081
1	1	0	0
A1	B1	C1	D1	Tk
A2	B2	C2	D2
0	0	0	1	0	s_019
0	1	0	0
0	0	0	1	1	s_083
1	1	0	0
0	0	0	1	2	s_083
1	1	0	0
0	0	0	1	3	s_083
1	1	0	0
0	0	0	1	4	s_083
1	1	0	0
0	0	0	1	5	s_083
1	1	0	0
0	0	0	1	6	s_083
1	1	0	0
0	0	0	1	7	s_083
1	1	0	0
0	0	0	1	8	s_083
1	1	0	0
0	0	0	1	9	s_083
1	1	0	0
A1	B1	C1	D1	Tk
A2	B2	C2	D2
0	0	0	1	0	s_020
0	1	0	1
0	0	0	1	1	s_083
1	1	0	0
0	0	0	1	2	s_083
1	1	0	0
0	0	0	1	3	s_083
1	1	0	0
0	0	0	1	4	s_083
1	1	0	0
0	0	0	1	5	s_083
1	1	0	0
0	0	0	1	6	s_083
1	1	0	0
0	0	0	1	7	s_083
1	1	0	0
0	0	0	1	8	s_083
1	1	0	0
0	0	0	1	9	s_083
1	1	0	0
A1	B1	C1	D1	Tk
A2	B2	C2	D2
0	0	0	0	0	s_021
0	1	1	0
0	0	0	0	1	s_081
1	1	0	0
0	0	0	0	2	s_081
1	1	0	0
0	0	0	0	3	s_081
1	1	0	0
0	0	0	0	4	s_081
1	1	0	0
0	0	0	0	5	s_081
1	1	0	0
0	0	0	0	6	s_081
1	1	0	0
0	0	0	0	7	s_081
1	1	0	0
0	0	0	0	8	s_081
1	1	0	0
0	0	0	0	9	s_081
1	1	0	0
A1	B1	C1	D1	Tk
A2	B2	C2	D2
0	0	0	0	0	s_022
0	1	1	1
0	0	0	0	1	s_086
1	1	1	1
0	0	0	0	2	s_086
1	1	1	1
0	0	0	0	3	s_086
1	1	1	1
0	0	0	0	4	s_086
1	1	1	1
0	0	0	0	5	s_086
1	1	1	1
0	0	0	0	6	s_086
1	1	1	1
0	0	0	0	7	s_086
1	1	1	1
0	0	0	0	8	s_086
1	1	1	1
0	0	0	0	9	s_086
1	1	1	1
A1	B1	C1	D1	Tk
A2	B2	C2	D2
0	0	0	1	0	s_023
0	1	1	0
0	0	0	1	1	s_083
1	1	0	0
0	0	0	1	2	s_083
1	1	0	0
0	0	0	1	3	s_083
1	1	0	0
0	0	0	1	4	s_083
1	1	0	0
0	0	0	1	5	s_083
1	1	0	0
0	0	0	1	6	s_083
1	1	0	0
0	0	0	1	7	s_083
1	1	0	0
0	0	0	1	8	s_083
1	1	0	0
0	0	0	1	9	s_083
1	1	0	0
A1	B1	C1	D1	Tk
A2	B2	C2	D2
0	0	0	1	0	s_024
0	1	1	1
0	0	0	1	1	s_088
1	1	1	1
0	0	0	1	2	s_088
1	1	1	1
0	0	0	1	3	s_088
1	1	1	1
0	0	0	1	4	s_088
1	1	1	1
0	0	0	1	5	s_088
1	1	1	1
0	0	0	1	6	s_088
1	1	1	1
0	0	0	1	7	s_088
1	1	1	1
0	0	0	1	8	s_088
1	1	1	1
0	0	0	1	9	s_088
1	1	1	1
A1	B1	C1	D1	Tk
A2	B2	C2	D2
0	0	1	0	0	s_025
0	1	0	0
0	0	1	1	1	s_091
1	1	0	0
0	0	1	1	2	s_091
1	1	0	0
0	0	1	1	3	s_091
1	1	0	0
0	0	1	1	4	s_091
1	1	0	0
0	0	1	1	5	s_091
1	1	0	0
0	0	1	1	6	s_091
1	1	0	0
0	0	1	1	7	s_091
1	1	0	0
0	0	1	1	8	s_091
1	1	0	0
0	0	1	1	9	s_091
1	1	0	0
A1	B1	C1	D1	Tk
A2	B2	C2	D2
0	0	1	0	0	s_026
0	1	0	1
0	0	1	0	1	s_089
1	1	0	0
0	0	1	1	2	s_091
1	1	0	0
0	0	1	1	3	s_091
1	1	0	0
0	0	1	1	4	s_091
1	1	0	0
0	0	1	1	5	s_091
1	1	0	0
0	0	1	1	6	s_091
1	1	0	0
0	0	1	1	7	s_091
1	1	0	0
0	0	1	1	8	s_091
1	1	0	0
0	0	1	1	9	s_091
1	1	0	0
A1	B1	C1	D1	Tk
A2	B2	C2	D2
0	0	1	1	0	s_027
0	1	0	0
0	0	1	1	1	s_091
1	1	0	0
0	0	1	1	2	s_091
1	1	0	0
0	0	1	1	3	s_091
1	1	0	0
0	0	1	1	4	s_091
1	1	0	0
0	0	1	1	5	s_091
1	1	0	0
0	0	1	1	6	s_091
1	1	0	0
0	0	1	1	7	s_091
1	1	0	0
0	0	1	1	8	s_091
1	1	0	0
0	0	1	1	9	s_091
1	1	0	0
A1	B1	C1	D1	Tk
A2	B2	C2	D2
0	0	1	1	0	s_028
0	1	0	1
0	0	1	1	1	s_091
1	1	0	0
0	0	1	1	2	s_091
1	1	0	0
0	0	1	1	3	s_091
1	1	0	0
0	0	1	1	4	s_091
1	1	0	0
0	0	1	1	5	s_091
1	1	0	0
0	0	1	1	6	s_091
1	1	0	0
0	0	1	1	7	s_091
1	1	0	0
0	0	1	1	8	s_091
1	1	0	0
0	0	1	1	9	s_091
1	1	0	0
A1	B1	C1	D1	Tk
A2	B2	C2	D2
0	0	1	0	0	s_029
0	1	1	0
0	0	1	0	1	s_089
1	1	0	0
0	0	1	1	2	s_091
1	1	0	0
0	0	1	1	3	s_091
1	1	0	0
0	0	1	1	4	s_091
1	1	0	0
0	0	1	1	5	s_091
1	1	0	0
0	0	1	1	6	s_091
1	1	0	0
0	0	1	1	7	s_091
1	1	0	0
0	0	1	1	8	s_091
1	1	0	0
0	0	1	1	9	s_091
1	1	0	0
A1	B1	C1	D1	Tk
A2	B2	C2	D2
0	0	1	0	0	s_030
0	1	1	1
0	0	1	0	1	s_094
1	1	1	1
0	0	1	0	2	s_094
1	1	1	1
0	0	1	0	3	s_094
1	1	1	1
0	0	1	0	4	s_094
1	1	1	1
0	0	1	0	5	s_094
1	1	1	1
0	0	1	0	6	s_094
1	1	1	1
0	0	1	0	7	s_094
1	1	1	1
0	0	1	0	8	s_094
1	1	1	1
0	0	1	0	9	s_094
1	1	1	1
A1	B1	C1	D1	Tk
A2	B2	C2	D2
0	0	1	1	0	s_031
0	1	1	0
0	0	1	1	1	s_091
1	1	0	0
0	0	1	1	2	s_091
1	1	0	0
0	0	1	1	3	s_091
1	1	0	0
0	0	1	1	4	s_091
1	1	0	0
0	0	1	1	5	s_091
1	1	0	0
0	0	1	1	6	s_091
1	1	0	0
0	0	1	1	7	s_091
1	1	0	0
0	0	1	1	8	s_091
1	1	0	0
0	0	1	1	9	s_091
1	1	0	0
A1	B1	C1	D1	Tk
A2	B2	C2	D2
0	0	1	1	0	s_032
0	1	1	1
0	0	1	1	1	s_096
1	1	1	1
0	0	1	1	2	s_096
1	1	1	1
0	0	1	1	3	s_096
1	1	1	1
0	0	1	1	4	s_096
1	1	1	1
0	0	1	1	5	s_096
1	1	1	1
0	0	1	1	6	s_096
1	1	1	1
0	0	1	1	7	s_096
1	1	1	1
0	0	1	1	8	s_096
1	1	1	1
0	0	1	1	9	s_096
1	1	1	1
A1	B1	C1	D1	Tk
A2	B2	C2	D2
0	1	0	0	0	s_033
0	0	0	0
1	1	1	0	1	s_249
1	1	0	0
1	1	1	1	2	s_251
1	1	0	0
1	1	1	1	3	s_251
1	1	0	0
1	1	1	1	4	s_251
1	1	0	0
1	1	1	1	5	s_251
1	1	0	0
1	1	1	1	6	s_251
1	1	0	0
1	1	1	1	7	s_251
1	1	0	0
1	1	1	1	8	s_251
1	1	0	0
1	1	1	1	9	s_251
1	1	0	0
A1	B1	C1	D1	Tk
A2	B2	C2	D2
0	1	0	0	0	s_034
0	0	0	1
1	1	0	0	1	s_241
1	1	0	0
1	1	0	0	2	s_241
1	1	0	0
1	1	0	0	3	s_241
1	1	0	0
1	1	0	0	4	s_241
1	1	0	0
1	1	0	0	5	s_241
1	1	0	0
1	1	0	0	6	s_241
1	1	0	0
1	1	0	0	7	s_241
1	1	0	0
1	1	0	0	8	s_241
1	1	0	0
1	1	0	0	9	s_241
1	1	0	0
A1	B1	C1	D1	Tk
A2	B2	C2	D2
0	1	0	1	0	s_035
0	0	0	0
1	1	1	1	1	s_251
1	1	0	0
1	1	1	1	2	s_251
1	1	0	0
1	1	1	1	3	s_251
1	1	0	0
1	1	1	1	4	s_251
1	1	0	0
1	1	1	1	5	s_251
1	1	0	0
1	1	1	1	6	s_251
1	1	0	0
1	1	1	1	7	s_251
1	1	0	0
1	1	1	1	8	s_251
1	1	0	0
1	1	1	1	9	s_251
1	1	0	0
A1	B1	C1	D1	Tk
A2	B2	C2	D2
0	1	0	1	0	s_036
0	0	0	1
1	1	0	1	1	s_243
1	1	0	0
1	1	0	1	2	s_243
1	1	0	0
1	1	0	1	3	s_243
1	1	0	0
1	1	0	1	4	s_243
1	1	0	0
1	1	0	1	5	s_243
1	1	0	0
1	1	0	1	6	s_243
1	1	0	0
1	1	0	1	7	s_243
1	1	0	0
1	1	0	1	8	s_243
1	1	0	0
1	1	0	1	9	s_243
1	1	0	0
A1	B1	C1	D1	Tk
A2	B2	C2	D2
0	1	0	0	0	s_037
0	0	1	0
1	1	0	0	1	s_241
1	1	0	0
1	1	0	0	2	s_241
1	1	0	0
1	1	0	0	3	s_241
1	1	0	0
1	1	0	0	4	s_241
1	1	0	0
1	1	0	0	5	s_241
1	1	0	0
1	1	0	0	6	s_241
1	1	0	0
1	1	0	0	7	s_241
1	1	0	0
1	1	0	0	8	s_241
1	1	0	0
1	1	0	0	9	s_241
1	1	0	0
A1	B1	C1	D1	Tk
A2	B2	C2	D2
0	1	0	0	0	s_038
0	0	1	1
1	1	0	0	1	s_242
1	1	0	1
1	1	0	0	2	s_241
1	1	0	0
1	1	0	0	3	s_241
1	1	0	0
1	1	0	0	4	s_241
1	1	0	0
1	1	0	0	5	s_241
1	1	0	0
1	1	0	0	6	s_241
1	1	0	0
1	1	0	0	7	s_241
1	1	0	0
1	1	0	0	8	s_241
1	1	0	0
1	1	0	0	9	s_241
1	1	0	0
A1	B1	C1	D1	Tk
A2	B2	C2	D2
0	1	0	1	0	s_039
0	0	1	0
1	1	0	1	1	s_243
1	1	0	0
1	1	0	1	2	s_243
1	1	0	0
1	1	0	1	3	s_243
1	1	0	0
1	1	0	1	4	s_243
1	1	0	0
1	1	0	1	5	s_243
1	1	0	0
1	1	0	1	6	s_243
1	1	0	0
1	1	0	1	7	s_243
1	1	0	0
1	1	0	1	8	s_243
1	1	0	0
1	1	0	1	9	s_243
1	1	0	0
A1	B1	C1	D1	Tk
A2	B2	C2	D2
0	1	0	1	0	s_040
0	0	1	1
1	1	0	1	1	s_244
1	1	0	1
1	1	0	1	2	s_243
1	1	0	0
1	1	0	1	3	s_243
1	1	0	0
1	1	0	1	4	s_243
1	1	0	0
1	1	0	1	5	s_243
1	1	0	0
1	1	0	1	6	s_243
1	1	0	0
1	1	0	1	7	s_243
1	1	0	0
1	1	0	1	8	s_243
1	1	0	0
1	1	0	1	9	s_243
1	1	0	0
A1	B1	C1	D1	Tk
A2	B2	C2	D2
0	1	1	0	0	s_041
0	0	0	0
1	1	1	1	1	s_251
1	1	0	0
1	1	1	1	2	s_251
1	1	0	0
1	1	1	1	3	s_251
1	1	0	0
1	1	1	1	4	s_251
1	1	0	0
1	1	1	1	5	s_251
1	1	0	0
1	1	1	1	6	s_251
1	1	0	0
1	1	1	1	7	s_251
1	1	0	0
1	1	1	1	8	s_251
1	1	0	0
1	1	1	1	9	s_251
1	1	0	0
A1	B1	C1	D1	Tk
A2	B2	C2	D2
0	1	1	0	0	s_042
0	0	0	1
1	1	1	0	1	s_249
1	1	0	0
1	1	1	1	2	s_251
1	1	0	0
1	1	1	1	3	s_251
1	1	0	0
1	1	1	1	4	s_251
1	1	0	0
1	1	1	1	5	s_251
1	1	0	0
1	1	1	1	6	s_251
1	1	0	0
1	1	1	1	7	s_251
1	1	0	0
1	1	1	1	8	s_251
1	1	0	0
1	1	1	1	9	s_251
1	1	0	0
A1	B1	C1	D1	Tk
A2	B2	C2	D2
0	1	1	1	0	s_043
0	0	0	0
1	1	1	1	1	s_251
1	1	0	0
1	1	1	1	2	s_251
1	1	0	0
1	1	1	1	3	s_251
1	1	0	0
1	1	1	1	4	s_251
1	1	0	0
1	1	1	1	5	s_251
1	1	0	0
1	1	1	1	6	s_251
1	1	0	0
1	1	1	1	7	s_251
1	1	0	0
1	1	1	1	8	s_251
1	1	0	0
1	1	1	1	9	s_251
1	1	0	0
A1	B1	C1	D1	Tk
A2	B2	C2	D2
0	1	1	1	0	s_044
0	0	0	1
1	1	1	1	1	s_251
1	1	0	0
1	1	1	1	2	s_251
1	1	0	0
1	1	1	1	3	s_251
1	1	0	0
1	1	1	1	4	s_251
1	1	0	0
1	1	1	1	5	s_251
1	1	0	0
1	1	1	1	6	s_251
1	1	0	0
1	1	1	1	7	s_251
1	1	0	0
1	1	1	1	8	s_251
1	1	0	0
1	1	1	1	9	s_251
1	1	0	0
A1	B1	C1	D1	Tk
A2	B2	C2	D2
0	1	1	0	0	s_045
0	0	1	0
1	1	1	0	1	s_249
1	1	0	0
1	1	1	1	2	s_251
1	1	0	0
1	1	1	1	3	s_251
1	1	0	0
1	1	1	1	4	s_251
1	1	0	0
1	1	1	1	5	s_251
1	1	0	0
1	1	1	1	6	s_251
1	1	0	0
1	1	1	1	7	s_251
1	1	0	0
1	1	1	1	8	s_251
1	1	0	0
1	1	1	1	9	s_251
1	1	0	0
A1	B1	C1	D1	Tk
A2	B2	C2	D2
0	1	1	0	0	s_046
0	0	1	1
1	1	1	0	1	s_250
1	1	0	1
1	1	1	0	2	s_249
1	1	0	0
1	1	1	1	3	s_251
1	1	0	0
1	1	1	1	4	s_251
1	1	0	0
1	1	1	1	5	s_251
1	1	0	0
1	1	1	1	6	s_251
1	1	0	0
1	1	1	1	7	s_251
1	1	0	0
1	1	1	1	8	s_251
1	1	0	0
1	1	1	1	9	s_251
1	1	0	0
A1	B1	C1	D1	Tk
A2	B2	C2	D2
0	1	1	1	0	s_047
0	0	1	0
1	1	1	1	1	s_251
1	1	0	0
1	1	1	1	2	s_251
1	1	0	0
1	1	1	1	3	s_251
1	1	0	0
1	1	1	1	4	s_251
1	1	0	0
1	1	1	1	5	s_251
1	1	0	0
1	1	1	1	6	s_251
1	1	0	0
1	1	1	1	7	s_251
1	1	0	0
1	1	1	1	8	s_251
1	1	0	0
1	1	1	1	9	s_251
1	1	0	0
A1	B1	C1	D1	Tk
A2	B2	C2	D2
0	1	1	1	0	s_048
0	0	1	1
1	1	1	1	1	s_252
1	1	0	1
1	1	1	1	2	s_251
1	1	0	0
1	1	1	1	3	s_251
1	1	0	0
1	1	1	1	4	s_251
1	1	0	0
1	1	1	1	5	s_251
1	1	0	0
1	1	1	1	6	s_251
1	1	0	0
1	1	1	1	7	s_251
1	1	0	0
1	1	1	1	8	s_251
1	1	0	0
1	1	1	1	9	s_251
1	1	0	0
A1	B1	C1	D1	Tk
A2	B2	C2	D2
0	1	0	0	0	s_049
0	1	0	0
1	1	0	0	1	s_241
1	1	0	0
1	1	0	0	2	s_241
1	1	0	0
1	1	0	0	3	s_241
1	1	0	0
1	1	0	0	4	s_241
1	1	0	0
1	1	0	0	5	s_241
1	1	0	0
1	1	0	0	6	s_241
1	1	0	0
1	1	0	0	7	s_241
1	1	0	0
1	1	0	0	8	s_241
1	1	0	0
1	1	0	0	9	s_241
1	1	0	0
A1	B1	C1	D1	Tk
A2	B2	C2	D2
0	1	0	0	0	s_050
0	1	0	1
1	1	0	0	1	s_241
1	1	0	0
1	1	0	0	2	s_241
1	1	0	0
1	1	0	0	3	s_241
1	1	0	0
1	1	0	0	4	s_241
1	1	0	0
1	1	0	0	5	s_241
1	1	0	0
1	1	0	0	6	s_241
1	1	0	0
1	1	0	0	7	s_241
1	1	0	0
1	1	0	0	8	s_241
1	1	0	0
1	1	0	0	9	s_241
1	1	0	0
A1	B1	C1	D1	Tk
A2	B2	C2	D2
0	1	0	1	0	s_051
0	1	0	0
1	1	0	1	1	s_243
1	1	0	0
1	1	0	1	2	s_243
1	1	0	0
1	1	0	1	3	s_243
1	1	0	0
1	1	0	1	4	s_243
1	1	0	0
1	1	0	1	5	s_243
1	1	0	0
1	1	0	1	6	s_243
1	1	0	0
1	1	0	1	7	s_243
1	1	0	0
1	1	0	1	8	s_243
1	1	0	0
1	1	0	1	9	s_243
1	1	0	0
A1	B1	C1	D1	Tk
A2	B2	C2	D2
0	1	0	1	0	s_052
0	1	0	1
1	1	0	1	1	s_243
1	1	0	0
1	1	0	1	2	s_243
1	1	0	0
1	1	0	1	3	s_243
1	1	0	0
1	1	0	1	4	s_243
1	1	0	0
1	1	0	1	5	s_243
1	1	0	0
1	1	0	1	6	s_243
1	1	0	0
1	1	0	1	7	s_243
1	1	0	0
1	1	0	1	8	s_243
1	1	0	0
1	1	0	1	9	s_243
1	1	0	0
A1	B1	C1	D1	Tk
A2	B2	C2	D2
0	1	0	0	0	s_053
0	1	1	0
1	1	0	0	1	s_241
1	1	0	0
1	1	0	0	2	s_241
1	1	0	0
1	1	0	0	3	s_241
1	1	0	0
1	1	0	0	4	s_241
1	1	0	0
1	1	0	0	5	s_241
1	1	0	0
1	1	0	0	6	s_241
1	1	0	0
1	1	0	0	7	s_241
1	1	0	0
1	1	0	0	8	s_241
1	1	0	0
1	1	0	0	9	s_241
1	1	0	0
A1	B1	C1	D1	Tk
A2	B2	C2	D2
0	1	0	0	0	s_054
0	1	1	1
1	1	0	0	1	s_246
1	1	1	1
1	1	0	0	2	s_246
1	1	1	1
1	1	0	0	3	s_246
1	1	1	1
1	1	0	0	4	s_246
1	1	1	1
1	1	0	0	5	s_246
1	1	1	1
1	1	0	0	6	s_246
1	1	1	1
1	1	0	0	7	s_246
1	1	1	1
1	1	0	0	8	s_246
1	1	1	1
1	1	0	0	9	s_246
1	1	1	1
A1	B1	C1	D1	Tk
A2	B2	C2	D2
0	1	0	1	0	s_055
0	1	1	0
1	1	0	1	1	s_243
1	1	0	0
1	1	0	1	2	s_243
1	1	0	0
1	1	0	1	3	s_243
1	1	0	0
1	1	0	1	4	s_243
1	1	0	0
1	1	0	1	5	s_243
1	1	0	0
1	1	0	1	6	s_243
1	1	0	0
1	1	0	1	7	s_243
1	1	0	0
1	1	0	1	8	s_243
1	1	0	0
1	1	0	1	9	s_243
1	1	0	0
A1	B1	C1	D1	Tk
A2	B2	C2	D2
0	1	0	1	0	s_056
0	1	1	1
1	1	0	1	1	s_248
1	1	1	1
1	1	0	1	2	s_248
1	1	1	1
1	1	0	1	3	s_248
1	1	1	1
1	1	0	1	4	s_248
1	1	1	1
1	1	0	1	5	s_248
1	1	1	1
1	1	0	1	6	s_248
1	1	1	1
1	1	0	1	7	s_248
1	1	1	1
1	1	0	1	8	s_248
1	1	1	1
1	1	0	1	9	s_248
1	1	1	1
A1	B1	C1	D1	Tk
A2	B2	C2	D2
0	1	1	0	0	s_057
0	1	0	0
1	1	1	1	1	s_251
1	1	0	0
1	1	1	1	2	s_251
1	1	0	0
1	1	1	1	3	s_251
1	1	0	0
1	1	1	1	4	s_251
1	1	0	0
1	1	1	1	5	s_251
1	1	0	0
1	1	1	1	6	s_251
1	1	0	0
1	1	1	1	7	s_251
1	1	0	0
1	1	1	1	8	s_251
1	1	0	0
1	1	1	1	9	s_251
1	1	0	0
A1	B1	C1	D1	Tk
A2	B2	C2	D2
0	1	1	0	0	s_058
0	1	0	1
1	1	1	0	1	s_249
1	1	0	0
1	1	1	1	2	s_251
1	1	0	0
1	1	1	1	3	s_251
1	1	0	0
1	1	1	1	4	s_251
1	1	0	0
1	1	1	1	5	s_251
1	1	0	0
1	1	1	1	6	s_251
1	1	0	0
1	1	1	1	7	s_251
1	1	0	0
1	1	1	1	8	s_251
1	1	0	0
1	1	1	1	9	s_251
1	1	0	0
A1	B1	C1	D1	Tk
A2	B2	C2	D2
0	1	1	1	0	s_059
0	1	0	0
1	1	1	1	1	s_251
1	1	0	0
1	1	1	1	2	s_251
1	1	0	0
1	1	1	1	3	s_251
1	1	0	0
1	1	1	1	4	s_251
1	1	0	0
1	1	1	1	5	s_251
1	1	0	0
1	1	1	1	6	s_251
1	1	0	0
1	1	1	1	7	s_251
1	1	0	0
1	1	1	1	8	s_251
1	1	0	0
1	1	1	1	9	s_251
1	1	0	0
A1	B1	C1	D1	Tk
A2	B2	C2	D2
0	1	1	1	0	s_060
0	1	0	1
1	1	1	1	1	s_251
1	1	0	0
1	1	1	1	2	s_251
1	1	0	0
1	1	1	1	3	s_251
1	1	0	0
1	1	1	1	4	s_251
1	1	0	0
1	1	1	1	5	s_251
1	1	0	0
1	1	1	1	6	s_251
1	1	0	0
1	1	1	1	7	s_251
1	1	0	0
1	1	1	1	8	s_251
1	1	0	0
1	1	1	1	9	s_251
1	1	0	0
A1	B1	C1	D1	Tk
A2	B2	C2	D2
0	1	1	0	0	s_061
0	1	1	0
1	1	1	0	1	s_249
1	1	0	0
1	1	1	1	2	s_251
1	1	0	0
1	1	1	1	3	s_251
1	1	0	0
1	1	1	1	4	s_251
1	1	0	0
1	1	1	1	5	s_251
1	1	0	0
1	1	1	1	6	s_251
1	1	0	0
1	1	1	1	7	s_251
1	1	0	0
1	1	1	1	8	s_251
1	1	0	0
1	1	1	1	9	s_251
1	1	0	0
A1	B1	C1	D1	Tk
A2	B2	C2	D2
0	1	1	0	0	s_062
0	1	1	1
1	1	1	0	1	s_254
1	1	1	1
1	1	1	0	2	s_254
1	1	1	1
1	1	1	0	3	s_254
1	1	1	1
1	1	1	0	4	s_254
1	1	1	1
1	1	1	0	5	s_254
1	1	1	1
1	1	1	0	6	s_254
1	1	1	1
1	1	1	0	7	s_254
1	1	1	1
1	1	1	0	8	s_254
1	1	1	1
1	1	1	0	9	s_254
1	1	1	1
A1	B1	C1	D1	Tk
A2	B2	C2	D2
0	1	1	1	0	s_063
0	1	1	0
1	1	1	1	1	s_251
1	1	0	0
1	1	1	1	2	s_251
1	1	0	0
1	1	1	1	3	s_251
1	1	0	0
1	1	1	1	4	s_251
1	1	0	0
1	1	1	1	5	s_251
1	1	0	0
1	1	1	1	6	s_251
1	1	0	0
1	1	1	1	7	s_251
1	1	0	0
1	1	1	1	8	s_251
1	1	0	0
1	1	1	1	9	s_251
1	1	0	0
A1	B1	C1	D1	Tk
A2	B2	C2	D2
0	1	1	1	0	s_064
0	1	1	1
1	1	1	1	1	s_256
1	1	1	1
1	1	1	1	2	s_256
1	1	1	1
1	1	1	1	3	s_256
1	1	1	1
1	1	1	1	4	s_256
1	1	1	1
1	1	1	1	5	s_256
1	1	1	1
1	1	1	1	6	s_256
1	1	1	1
1	1	1	1	7	s_256
1	1	1	1
1	1	1	1	8	s_256
1	1	1	1
1	1	1	1	9	s_256
1	1	1	1
A1	B1	C1	D1	Tk
A2	B2	C2	D2
0	0	0	0	0	s_065
1	0	0	0
0	0	0	0	1	s_081
1	1	0	0
0	0	0	0	2	s_081
1	1	0	0
0	0	0	0	3	s_081
1	1	0	0
0	0	0	0	4	s_081
1	1	0	0
0	0	0	0	5	s_081
1	1	0	0
0	0	0	0	6	s_081
1	1	0	0
0	0	0	0	7	s_081
1	1	0	0
0	0	0	0	8	s_081
1	1	0	0
0	0	0	0	9	s_081
1	1	0	0
A1	B1	C1	D1	Tk
A2	B2	C2	D2
0	0	0	0	0	s_066
1	0	0	1
0	0	0	0	1	s_081
1	1	0	0
0	0	0	0	2	s_081
1	1	0	0
0	0	0	0	3	s_081
1	1	0	0
0	0	0	0	4	s_081
1	1	0	0
0	0	0	0	5	s_081
1	1	0	0
0	0	0	0	6	s_081
1	1	0	0
0	0	0	0	7	s_081
1	1	0	0
0	0	0	0	8	s_081
1	1	0	0
0	0	0	0	9	s_081
1	1	0	0
A1	B1	C1	D1	Tk
A2	B2	C2	D2
0	0	0	1	0	s_067
1	0	0	0
0	0	1	1	1	s_091
1	1	0	0
0	0	1	1	2	s_091
1	1	0	0
0	0	1	1	3	s_091
1	1	0	0
0	0	1	1	4	s_091
1	1	0	0
0	0	1	1	5	s_091
1	1	0	0
0	0	1	1	6	s_091
1	1	0	0
0	0	1	1	7	s_091
1	1	0	0
0	0	1	1	8	s_091
1	1	0	0
0	0	1	1	9	s_091
1	1	0	0
A1	B1	C1	D1	Tk
A2	B2	C2	D2
0	0	0	1	0	s_068
1	0	0	1
0	0	0	1	1	s_083
1	1	0	0
0	0	0	1	2	s_083
1	1	0	0
0	0	0	1	3	s_083
1	1	0	0
0	0	0	1	4	s_083
1	1	0	0
0	0	0	1	5	s_083
1	1	0	0
0	0	0	1	6	s_083
1	1	0	0
0	0	0	1	7	s_083
1	1	0	0
0	0	0	1	8	s_083
1	1	0	0
0	0	0	1	9	s_083
1	1	0	0
A1	B1	C1	D1	Tk
A2	B2	C2	D2
0	0	0	0	0	s_069
1	0	1	0
0	0	0	0	1	s_081
1	1	0	0
0	0	0	0	2	s_081
1	1	0	0
0	0	0	0	3	s_081
1	1	0	0
0	0	0	0	4	s_081
1	1	0	0
0	0	0	0	5	s_081
1	1	0	0
0	0	0	0	6	s_081
1	1	0	0
0	0	0	0	7	s_081
1	1	0	0
0	0	0	0	8	s_081
1	1	0	0
0	0	0	0	9	s_081
1	1	0	0
A1	B1	C1	D1	Tk
A2	B2	C2	D2
0	0	0	0	0	s_070
1	0	1	1
0	0	0	0	1	s_082
1	1	0	1
0	0	0	0	2	s_081
1	1	0	0
0	0	0	0	3	s_081
1	1	0	0
0	0	0	0	4	s_081
1	1	0	0
0	0	0	0	5	s_081
1	1	0	0
0	0	0	0	6	s_081
1	1	0	0
0	0	0	0	7	s_081
1	1	0	0
0	0	0	0	8	s_081
1	1	0	0
0	0	0	0	9	s_081
1	1	0	0
A1	B1	C1	D1	Tk
A2	B2	C2	D2
0	0	0	1	0	s_071
1	0	1	0
0	0	0	1	1	s_083
1	1	0	0
0	0	0	1	2	s_083
1	1	0	0
0	0	0	1	3	s_083
1	1	0	0
0	0	0	1	4	s_083
1	1	0	0
0	0	0	1	5	s_083
1	1	0	0
0	0	0	1	6	s_083
1	1	0	0
0	0	0	1	7	s_083
1	1	0	0
0	0	0	1	8	s_083
1	1	0	0
0	0	0	1	9	s_083
1	1	0	0
A1	B1	C1	D1	Tk
A2	B2	C2	D2
0	0	0	1	0	s_072
1	0	1	1
0	0	0	1	1	s_084
1	1	0	1
0	0	0	1	2	s_083
1	1	0	0
0	0	0	1	3	s_083
1	1	0	0
0	0	0	1	4	s_083
1	1	0	0
0	0	0	1	5	s_083
1	1	0	0
0	0	0	1	6	s_083
1	1	0	0
0	0	0	1	7	s_083
1	1	0	0
0	0	0	1	8	s_083
1	1	0	0
0	0	0	1	9	s_083
1	1	0	0
A1	B1	C1	D1	Tk
A2	B2	C2	D2
0	0	1	0	0	s_073
1	0	0	0
0	0	1	1	1	s_091
1	1	0	0
0	0	1	1	2	s_091
1	1	0	0
0	0	1	1	3	s_091
1	1	0	0
0	0	1	1	4	s_091
1	1	0	0
0	0	1	1	5	s_091
1	1	0	0
0	0	1	1	6	s_091
1	1	0	0
0	0	1	1	7	s_091
1	1	0	0
0	0	1	1	8	s_091
1	1	0	0
0	0	1	1	9	s_091
1	1	0	0
A1	B1	C1	D1	Tk
A2	B2	C2	D2
0	0	1	0	0	s_074
1	0	0	1
0	0	1	0	1	s_089
1	1	0	0
0	0	1	1	2	s_091
1	1	0	0
0	0	1	1	3	s_091
1	1	0	0
0	0	1	1	4	s_091
1	1	0	0
0	0	1	1	5	s_091
1	1	0	0
0	0	1	1	6	s_091
1	1	0	0
0	0	1	1	7	s_091
1	1	0	0
0	0	1	1	8	s_091
1	1	0	0
0	0	1	1	9	s_091
1	1	0	0
A1	B1	C1	D1	Tk
A2	B2	C2	D2
0	0	1	1	0	s_075
1	0	0	0
0	0	1	1	1	s_091
1	1	0	0
0	0	1	1	2	s_091
1	1	0	0
0	0	1	1	3	s_091
1	1	0	0
0	0	1	1	4	s_091
1	1	0	0
0	0	1	1	5	s_091
1	1	0	0
0	0	1	1	6	s_091
1	1	0	0
0	0	1	1	7	s_091
1	1	0	0
0	0	1	1	8	s_091
1	1	0	0
0	0	1	1	9	s_091
1	1	0	0
A1	B1	C1	D1	Tk
A2	B2	C2	D2
0	0	1	1	0	s_076
1	0	0	1
0	0	1	1	1	s_091
1	1	0	0
0	0	1	1	2	s_091
1	1	0	0
0	0	1	1	3	s_091
1	1	0	0
0	0	1	1	4	s_091
1	1	0	0
0	0	1	1	5	s_091
1	1	0	0
0	0	1	1	6	s_091
1	1	0	0
0	0	1	1	7	s_091
1	1	0	0
0	0	1	1	8	s_091
1	1	0	0
0	0	1	1	9	s_091
1	1	0	0
A1	B1	C1	D1	Tk
A2	B2	C2	D2
0	0	1	0	0	s_077
1	0	1	0
0	0	1	0	1	s_089
1	1	0	0
0	0	1	1	2	s_091
1	1	0	0
0	0	1	1	3	s_091
1	1	0	0
0	0	1	1	4	s_091
1	1	0	0
0	0	1	1	5	s_091
1	1	0	0
0	0	1	1	6	s_091
1	1	0	0
0	0	1	1	7	s_091
1	1	0	0
0	0	1	1	8	s_091
1	1	0	0
0	0	1	1	9	s_091
1	1	0	0
A1	B1	C1	D1	Tk
A2	B2	C2	D2
0	0	1	0	0	s_078
1	0	1	1
0	0	1	0	1	s_090
1	1	0	1
0	0	1	0	2	s_089
1	1	0	0
0	0	1	1	3	s_091
1	1	0	0
0	0	1	1	4	s_091
1	1	0	0
0	0	1	1	5	s_091
1	1	0	0
0	0	1	1	6	s_091
1	1	0	0
0	0	1	1	7	s_091
1	1	0	0
0	0	1	1	8	s_091
1	1	0	0
0	0	1	1	9	s_091
1	1	0	0
A1	B1	C1	D1	Tk
A2	B2	C2	D2
0	0	1	1	0	s_079
1	0	1	0
0	0	1	1	1	s_091
1	1	0	0
0	0	1	1	2	s_091
1	1	0	0
0	0	1	1	3	s_091
1	1	0	0
0	0	1	1	4	s_091
1	1	0	0
0	0	1	1	5	s_091
1	1	0	0
0	0	1	1	6	s_091
1	1	0	0
0	0	1	1	7	s_091
1	1	0	0
0	0	1	1	8	s_091
1	1	0	0
0	0	1	1	9	s_091
1	1	0	0
A1	B1	C1	D1	Tk
A2	B2	C2	D2
0	0	1	1	0	s_080
1	0	1	1
0	0	1	1	1	s_092
1	1	0	1
0	0	1	1	2	s_091
1	1	0	0
0	0	1	1	3	s_091
1	1	0	0
0	0	1	1	4	s_091
1	1	0	0
0	0	1	1	5	s_091
1	1	0	0
0	0	1	1	6	s_091
1	1	0	0
0	0	1	1	7	s_091
1	1	0	0
0	0	1	1	8	s_091
1	1	0	0
0	0	1	1	9	s_091
1	1	0	0
A1	B1	C1	D1	Tk
A2	B2	C2	D2
0	0	0	0	0	s_081
1	1	0	0
0	0	0	0	1	s_081
1	1	0	0
0	0	0	0	2	s_081
1	1	0	0
0	0	0	0	3	s_081
1	1	0	0
0	0	0	0	4	s_081
1	1	0	0
0	0	0	0	5	s_081
1	1	0	0
0	0	0	0	6	s_081
1	1	0	0
0	0	0	0	7	s_081
1	1	0	0
0	0	0	0	8	s_081
1	1	0	0
0	0	0	0	9	s_081
1	1	0	0
A1	B1	C1	D1	Tk
A2	B2	C2	D2
0	0	0	0	0	s_082
1	1	0	1
0	0	0	0	1	s_081
1	1	0	0
0	0	0	0	2	s_081
1	1	0	0
0	0	0	0	3	s_081
1	1	0	0
0	0	0	0	4	s_081
1	1	0	0
0	0	0	0	5	s_081
1	1	0	0
0	0	0	0	6	s_081
1	1	0	0
0	0	0	0	7	s_081
1	1	0	0
0	0	0	0	8	s_081
1	1	0	0
0	0	0	0	9	s_081
1	1	0	0
A1	B1	C1	D1	Tk
A2	B2	C2	D2
0	0	0	1	0	s_083
1	1	0	0
0	0	0	1	1	s_083
1	1	0	0
0	0	0	1	2	s_083
1	1	0	0
0	0	0	1	3	s_083
1	1	0	0
0	0	0	1	4	s_083
1	1	0	0
0	0	0	1	5	s_083
1	1	0	0
0	0	0	1	6	s_083
1	1	0	0
0	0	0	1	7	s_083
1	1	0	0
0	0	0	1	8	s_083
1	1	0	0
0	0	0	1	9	s_083
1	1	0	0
A1	B1	C1	D1	Tk
A2	B2	C2	D2
0	0	0	1	0	s_084
1	1	0	1
0	0	0	1	1	s_083
1	1	0	0
0	0	0	1	2	s_083
1	1	0	0
0	0	0	1	3	s_083
1	1	0	0
0	0	0	1	4	s_083
1	1	0	0
0	0	0	1	5	s_083
1	1	0	0
0	0	0	1	6	s_083
1	1	0	0
0	0	0	1	7	s_083
1	1	0	0
0	0	0	1	8	s_083
1	1	0	0
0	0	0	1	9	s_083
1	1	0	0
A1	B1	C1	D1	Tk
A2	B2	C2	D2
0	0	0	0	0	s_085
1	1	1	0
0	0	0	0	1	s_081
1	1	0	0
0	0	0	0	2	s_081
1	1	0	0
0	0	0	0	3	s_081
1	1	0	0
0	0	0	0	4	s_081
1	1	0	0
0	0	0	0	5	s_081
1	1	0	0
0	0	0	0	6	s_081
1	1	0	0
0	0	0	0	7	s_081
1	1	0	0
0	0	0	0	8	s_081
1	1	0	0
0	0	0	0	9	s_081
1	1	0	0
A1	B1	C1	D1	Tk
A2	B2	C2	D2
0	0	0	0	0	s_086
1	1	1	1
0	0	0	0	1	s_086
1	1	1	1
0	0	0	0	2	s_086
1	1	1	1
0	0	0	0	3	s_086
1	1	1	1
0	0	0	0	4	s_086
1	1	1	1
0	0	0	0	5	s_086
1	1	1	1
0	0	0	0	6	s_086
1	1	1	1
0	0	0	0	7	s_086
1	1	1	1
0	0	0	0	8	s_086
1	1	1	1
0	0	0	0	9	s_086
1	1	1	1
A1	B1	C1	D1	Tk
A2	B2	C2	D2
0	0	0	1	0	s_087
1	1	1	0
0	0	0	1	1	s_083
1	1	0	0
0	0	0	1	2	s_083
1	1	0	0
0	0	0	1	3	s_083
1	1	0	0
0	0	0	1	4	s_083
1	1	0	0
0	0	0	1	5	s_083
1	1	0	0
0	0	0	1	6	s_083
1	1	0	0
0	0	0	1	7	s_083
1	1	0	0
0	0	0	1	8	s_083
1	1	0	0
0	0	0	1	9	s_083
1	1	0	0
A1	B1	C1	D1	Tk
A2	B2	C2	D2
0	0	0	1	0	s_088
1	1	1	1
0	0	0	1	1	s_088
1	1	1	1
0	0	0	1	2	s_088
1	1	1	1
0	0	0	1	3	s_088
1	1	1	1
0	0	0	1	4	s_088
1	1	1	1
0	0	0	1	5	s_088
1	1	1	1
0	0	0	1	6	s_088
1	1	1	1
0	0	0	1	7	s_088
1	1	1	1
0	0	0	1	8	s_088
1	1	1	1
0	0	0	1	9	s_088
1	1	1	1
A1	B1	C1	D1	Tk
A2	B2	C2	D2
0	0	1	0	0	s_089
1	1	0	0
0	0	1	1	1	s_091
1	1	0	0
0	0	1	1	2	s_091
1	1	0	0
0	0	1	1	3	s_091
1	1	0	0
0	0	1	1	4	s_091
1	1	0	0
0	0	1	1	5	s_091
1	1	0	0
0	0	1	1	6	s_091
1	1	0	0
0	0	1	1	7	s_091
1	1	0	0
0	0	1	1	8	s_091
1	1	0	0
0	0	1	1	9	s_091
1	1	0	0
A1	B1	C1	D1	Tk
A2	B2	C2	D2
0	0	1	0	0	s_090
1	1	0	1
0	0	1	0	1	s_089
1	1	0	0
0	0	1	1	2	s_091
1	1	0	0
0	0	1	1	3	s_091
1	1	0	0
0	0	1	1	4	s_091
1	1	0	0
0	0	1	1	5	s_091
1	1	0	0
0	0	1	1	6	s_091
1	1	0	0
0	0	1	1	7	s_091
1	1	0	0
0	0	1	1	8	s_091
1	1	0	0
0	0	1	1	9	s_091
1	1	0	0
A1	B1	C1	D1	Tk
A2	B2	C2	D2
0	0	1	1	0	s_091
1	1	0	0
0	0	1	1	1	s_091
1	1	0	0
0	0	1	1	2	s_091
1	1	0	0
0	0	1	1	3	s_091
1	1	0	0
0	0	1	1	4	s_091
1	1	0	0
0	0	1	1	5	s_091
1	1	0	0
0	0	1	1	6	s_091
1	1	0	0
0	0	1	1	7	s_091
1	1	0	0
0	0	1	1	8	s_091
1	1	0	0
[truncated: 3,632 more rows]

## Sheet: Monocyte
A1	B1	C1	D1	Tk
A2	B2	C2	D2
0	0	0	0	0	s_001
0	0	0	0
0	0	1	0	1	s_089
1	1	0	0
0	0	1	1	2	s_091
1	1	0	0
0	0	1	1	3	s_091
1	1	0	0
0	0	1	1	4	s_091
1	1	0	0
0	0	1	1	5	s_091
1	1	0	0
0	0	1	1	6	s_091
1	1	0	0
0	0	1	1	7	s_091
1	1	0	0
0	0	1	1	8	s_091
1	1	0	0
0	0	1	1	9	s_091
1	1	0	0
A1	B1	C1	D1	Tk
A2	B2	C2	D2
0	0	0	0	0	s_002
0	0	0	1
0	0	1	0	1	s_089
1	1	0	0
0	0	1	1	2	s_091
1	1	0	0
0	0	1	1	3	s_091
1	1	0	0
0	0	1	1	4	s_091
1	1	0	0
0	0	1	1	5	s_091
1	1	0	0
0	0	1	1	6	s_091
1	1	0	0
0	0	1	1	7	s_091
1	1	0	0
0	0	1	1	8	s_091
1	1	0	0
0	0	1	1	9	s_091
1	1	0	0
A1	B1	C1	D1	Tk
A2	B2	C2	D2
0	0	0	1	0	s_003
0	0	0	0
0	0	1	1	1	s_091
1	1	0	0
0	0	1	1	2	s_091
1	1	0	0
0	0	1	1	3	s_091
1	1	0	0
0	0	1	1	4	s_091
1	1	0	0
0	0	1	1	5	s_091
1	1	0	0
0	0	1	1	6	s_091
1	1	0	0
0	0	1	1	7	s_091
1	1	0	0
0	0	1	1	8	s_091
1	1	0	0
0	0	1	1	9	s_091
1	1	0	0
A1	B1	C1	D1	Tk
A2	B2	C2	D2
0	0	0	1	0	s_004
0	0	0	1
0	0	1	1	1	s_091
1	1	0	0
0	0	1	1	2	s_091
1	1	0	0
0	0	1	1	3	s_091
1	1	0	0
0	0	1	1	4	s_091
1	1	0	0
0	0	1	1	5	s_091
1	1	0	0
0	0	1	1	6	s_091
1	1	0	0
0	0	1	1	7	s_091
1	1	0	0
0	0	1	1	8	s_091
1	1	0	0
0	0	1	1	9	s_091
1	1	0	0
A1	B1	C1	D1	Tk
A2	B2	C2	D2
0	0	0	0	0	s_005
0	0	1	0
0	0	1	0	1	s_089
1	1	0	0
0	0	1	1	2	s_091
1	1	0	0
0	0	1	1	3	s_091
1	1	0	0
0	0	1	1	4	s_091
1	1	0	0
0	0	1	1	5	s_091
1	1	0	0
0	0	1	1	6	s_091
1	1	0	0
0	0	1	1	7	s_091
1	1	0	0
0	0	1	1	8	s_091
1	1	0	0
0	0	1	1	9	s_091
1	1	0	0
A1	B1	C1	D1	Tk
A2	B2	C2	D2
0	0	0	0	0	s_006
0	0	1	1
0	0	1	0	1	s_090
1	1	0	1
0	0	1	0	2	s_089
1	1	0	0
0	0	1	1	3	s_091
1	1	0	0
0	0	1	1	4	s_091
1	1	0	0
0	0	1	1	5	s_091
1	1	0	0
0	0	1	1	6	s_091
1	1	0	0
0	0	1	1	7	s_091
1	1	0	0
0	0	1	1	8	s_091
1	1	0	0
0	0	1	1	9	s_091
1	1	0	0
A1	B1	C1	D1	Tk
A2	B2	C2	D2
0	0	0	1	0	s_007
0	0	1	0
0	0	1	1	1	s_091
1	1	0	0
0	0	1	1	2	s_091
1	1	0	0
0	0	1	1	3	s_091
1	1	0	0
0	0	1	1	4	s_091
1	1	0	0
0	0	1	1	5	s_091
1	1	0	0
0	0	1	1	6	s_091
1	1	0	0
0	0	1	1	7	s_091
1	1	0	0
0	0	1	1	8	s_091
1	1	0	0
0	0	1	1	9	s_091
1	1	0	0
A1	B1	C1	D1	Tk
A2	B2	C2	D2
0	0	0	1	0	s_008
0	0	1	1
0	0	1	1	1	s_092
1	1	0	1
0	0	1	1	2	s_091
1	1	0	0
0	0	1	1	3	s_091
1	1	0	0
0	0	1	1	4	s_091
1	1	0	0
0	0	1	1	5	s_091
1	1	0	0
0	0	1	1	6	s_091
1	1	0	0
0	0	1	1	7	s_091
1	1	0	0
0	0	1	1	8	s_091
1	1	0	0
0	0	1	1	9	s_091
1	1	0	0
A1	B1	C1	D1	Tk
A2	B2	C2	D2
0	0	1	0	0	s_009
0	0	0	0
0	1	1	1	1	s_123
1	1	0	0
0	1	1	1	2	s_123
1	1	0	0
0	1	1	1	3	s_123
1	1	0	0
0	1	1	1	4	s_123
1	1	0	0
0	1	1	1	5	s_123
1	1	0	0
0	1	1	1	6	s_123
1	1	0	0
0	1	1	1	7	s_123
1	1	0	0
0	1	1	1	8	s_123
1	1	0	0
0	1	1	1	9	s_123
1	1	0	0
A1	B1	C1	D1	Tk
A2	B2	C2	D2
0	0	1	0	0	s_010
0	0	0	1
0	1	1	0	1	s_121
1	1	0	0
0	1	1	1	2	s_123
1	1	0	0
0	1	1	1	3	s_123
1	1	0	0
0	1	1	1	4	s_123
1	1	0	0
0	1	1	1	5	s_123
1	1	0	0
0	1	1	1	6	s_123
1	1	0	0
0	1	1	1	7	s_123
1	1	0	0
0	1	1	1	8	s_123
1	1	0	0
0	1	1	1	9	s_123
1	1	0	0
A1	B1	C1	D1	Tk
A2	B2	C2	D2
0	0	1	1	0	s_011
0	0	0	0
0	1	1	1	1	s_123
1	1	0	0
0	1	1	1	2	s_123
1	1	0	0
0	1	1	1	3	s_123
1	1	0	0
0	1	1	1	4	s_123
1	1	0	0
0	1	1	1	5	s_123
1	1	0	0
0	1	1	1	6	s_123
1	1	0	0
0	1	1	1	7	s_123
1	1	0	0
0	1	1	1	8	s_123
1	1	0	0
0	1	1	1	9	s_123
1	1	0	0
A1	B1	C1	D1	Tk
A2	B2	C2	D2
0	0	1	1	0	s_012
0	0	0	1
0	1	1	1	1	s_123
1	1	0	0
0	1	1	1	2	s_123
1	1	0	0
0	1	1	1	3	s_123
1	1	0	0
0	1	1	1	4	s_123
1	1	0	0
0	1	1	1	5	s_123
1	1	0	0
0	1	1	1	6	s_123
1	1	0	0
0	1	1	1	7	s_123
1	1	0	0
0	1	1	1	8	s_123
1	1	0	0
0	1	1	1	9	s_123
1	1	0	0
A1	B1	C1	D1	Tk
A2	B2	C2	D2
0	0	1	0	0	s_013
0	0	1	0
0	0	1	0	1	s_089
1	1	0	0
0	0	1	1	2	s_091
1	1	0	0
0	0	1	1	3	s_091
1	1	0	0
0	0	1	1	4	s_091
1	1	0	0
0	0	1	1	5	s_091
1	1	0	0
0	0	1	1	6	s_091
1	1	0	0
0	0	1	1	7	s_091
1	1	0	0
0	0	1	1	8	s_091
1	1	0	0
0	0	1	1	9	s_091
1	1	0	0
A1	B1	C1	D1	Tk
A2	B2	C2	D2
0	0	1	0	0	s_014
0	0	1	1
0	0	1	0	1	s_090
1	1	0	1
0	0	1	0	2	s_089
1	1	0	0
0	0	1	1	3	s_091
1	1	0	0
0	0	1	1	4	s_091
1	1	0	0
0	0	1	1	5	s_091
1	1	0	0
0	0	1	1	6	s_091
1	1	0	0
0	0	1	1	7	s_091
1	1	0	0
0	0	1	1	8	s_091
1	1	0	0
0	0	1	1	9	s_091
1	1	0	0
A1	B1	C1	D1	Tk
A2	B2	C2	D2
0	0	1	1	0	s_015
0	0	1	0
0	0	1	1	1	s_091
1	1	0	0
0	0	1	1	2	s_091
1	1	0	0
0	0	1	1	3	s_091
1	1	0	0
0	0	1	1	4	s_091
1	1	0	0
0	0	1	1	5	s_091
1	1	0	0
0	0	1	1	6	s_091
1	1	0	0
0	0	1	1	7	s_091
1	1	0	0
0	0	1	1	8	s_091
1	1	0	0
0	0	1	1	9	s_091
1	1	0	0
A1	B1	C1	D1	Tk
A2	B2	C2	D2
0	0	1	1	0	s_016
0	0	1	1
0	0	1	1	1	s_092
1	1	0	1
0	0	1	1	2	s_091
1	1	0	0
0	0	1	1	3	s_091
1	1	0	0
0	0	1	1	4	s_091
1	1	0	0
0	0	1	1	5	s_091
1	1	0	0
0	0	1	1	6	s_091
1	1	0	0
0	0	1	1	7	s_091
1	1	0	0
0	0	1	1	8	s_091
1	1	0	0
0	0	1	1	9	s_091
1	1	0	0
A1	B1	C1	D1	Tk
A2	B2	C2	D2
0	0	0	0	0	s_017
0	1	0	0
0	0	1	0	1	s_089
1	1	0	0
0	0	1	1	2	s_091
1	1	0	0
0	0	1	1	3	s_091
1	1	0	0
0	0	1	1	4	s_091
1	1	0	0
0	0	1	1	5	s_091
1	1	0	0
0	0	1	1	6	s_091
1	1	0	0
0	0	1	1	7	s_091
1	1	0	0
0	0	1	1	8	s_091
1	1	0	0
0	0	1	1	9	s_091
1	1	0	0
A1	B1	C1	D1	Tk
A2	B2	C2	D2
0	0	0	0	0	s_018
0	1	0	1
0	0	1	0	1	s_089
1	1	0	0
0	0	1	1	2	s_091
1	1	0	0
0	0	1	1	3	s_091
1	1	0	0
0	0	1	1	4	s_091
1	1	0	0
0	0	1	1	5	s_091
1	1	0	0
0	0	1	1	6	s_091
1	1	0	0
0	0	1	1	7	s_091
1	1	0	0
0	0	1	1	8	s_091
1	1	0	0
0	0	1	1	9	s_091
1	1	0	0
A1	B1	C1	D1	Tk
A2	B2	C2	D2
0	0	0	1	0	s_019
0	1	0	0
0	0	1	1	1	s_091
1	1	0	0
0	0	1	1	2	s_091
1	1	0	0
0	0	1	1	3	s_091
1	1	0	0
0	0	1	1	4	s_091
1	1	0	0
0	0	1	1	5	s_091
1	1	0	0
0	0	1	1	6	s_091
1	1	0	0
0	0	1	1	7	s_091
1	1	0	0
0	0	1	1	8	s_091
1	1	0	0
0	0	1	1	9	s_091
1	1	0	0
A1	B1	C1	D1	Tk
A2	B2	C2	D2
0	0	0	1	0	s_020
0	1	0	1
0	0	1	1	1	s_091
1	1	0	0
0	0	1	1	2	s_091
1	1	0	0
0	0	1	1	3	s_091
1	1	0	0
0	0	1	1	4	s_091
1	1	0	0
0	0	1	1	5	s_091
1	1	0	0
0	0	1	1	6	s_091
1	1	0	0
0	0	1	1	7	s_091
1	1	0	0
0	0	1	1	8	s_091
1	1	0	0
0	0	1	1	9	s_091
1	1	0	0
A1	B1	C1	D1	Tk
A2	B2	C2	D2
0	0	0	0	0	s_021
0	1	1	0
0	0	1	0	1	s_089
1	1	0	0
0	0	1	1	2	s_091
1	1	0	0
0	0	1	1	3	s_091
1	1	0	0
0	0	1	1	4	s_091
1	1	0	0
0	0	1	1	5	s_091
1	1	0	0
0	0	1	1	6	s_091
1	1	0	0
0	0	1	1	7	s_091
1	1	0	0
0	0	1	1	8	s_091
1	1	0	0
0	0	1	1	9	s_091
1	1	0	0
A1	B1	C1	D1	Tk
A2	B2	C2	D2
0	0	0	0	0	s_022
0	1	1	1
0	0	1	0	1	s_094
1	1	1	1
0	0	1	0	2	s_094
1	1	1	1
0	0	1	0	3	s_094
1	1	1	1
0	0	1	0	4	s_094
1	1	1	1
0	0	1	0	5	s_094
1	1	1	1
0	0	1	0	6	s_094
1	1	1	1
0	0	1	0	7	s_094
1	1	1	1
0	0	1	0	8	s_094
1	1	1	1
0	0	1	0	9	s_094
1	1	1	1
A1	B1	C1	D1	Tk
A2	B2	C2	D2
0	0	0	1	0	s_023
0	1	1	0
0	0	1	1	1	s_091
1	1	0	0
0	0	1	1	2	s_091
1	1	0	0
0	0	1	1	3	s_091
1	1	0	0
0	0	1	1	4	s_091
1	1	0	0
0	0	1	1	5	s_091
1	1	0	0
0	0	1	1	6	s_091
1	1	0	0
0	0	1	1	7	s_091
1	1	0	0
0	0	1	1	8	s_091
1	1	0	0
0	0	1	1	9	s_091
1	1	0	0
A1	B1	C1	D1	Tk
A2	B2	C2	D2
0	0	0	1	0	s_024
0	1	1	1
0	0	1	1	1	s_096
1	1	1	1
0	0	1	1	2	s_096
1	1	1	1
0	0	1	1	3	s_096
1	1	1	1
0	0	1	1	4	s_096
1	1	1	1
0	0	1	1	5	s_096
1	1	1	1
0	0	1	1	6	s_096
1	1	1	1
0	0	1	1	7	s_096
1	1	1	1
0	0	1	1	8	s_096
1	1	1	1
0	0	1	1	9	s_096
1	1	1	1
A1	B1	C1	D1	Tk
A2	B2	C2	D2
0	0	1	0	0	s_025
0	1	0	0
0	0	1	1	1	s_091
1	1	0	0
0	0	1	1	2	s_091
1	1	0	0
0	0	1	1	3	s_091
1	1	0	0
0	0	1	1	4	s_091
1	1	0	0
0	0	1	1	5	s_091
1	1	0	0
0	0	1	1	6	s_091
1	1	0	0
0	0	1	1	7	s_091
1	1	0	0
0	0	1	1	8	s_091
1	1	0	0
0	0	1	1	9	s_091
1	1	0	0
A1	B1	C1	D1	Tk
A2	B2	C2	D2
0	0	1	0	0	s_026
0	1	0	1
0	0	1	0	1	s_089
1	1	0	0
0	0	1	1	2	s_091
1	1	0	0
0	0	1	1	3	s_091
1	1	0	0
0	0	1	1	4	s_091
1	1	0	0
0	0	1	1	5	s_091
1	1	0	0
0	0	1	1	6	s_091
1	1	0	0
0	0	1	1	7	s_091
1	1	0	0
0	0	1	1	8	s_091
1	1	0	0
0	0	1	1	9	s_091
1	1	0	0
A1	B1	C1	D1	Tk
A2	B2	C2	D2
0	0	1	1	0	s_027
0	1	0	0
0	0	1	1	1	s_091
1	1	0	0
0	0	1	1	2	s_091
1	1	0	0
0	0	1	1	3	s_091
1	1	0	0
0	0	1	1	4	s_091
1	1	0	0
0	0	1	1	5	s_091
1	1	0	0
0	0	1	1	6	s_091
1	1	0	0
0	0	1	1	7	s_091
1	1	0	0
0	0	1	1	8	s_091
1	1	0	0
0	0	1	1	9	s_091
1	1	0	0
A1	B1	C1	D1	Tk
A2	B2	C2	D2
0	0	1	1	0	s_028
0	1	0	1
0	0	1	1	1	s_091
1	1	0	0
0	0	1	1	2	s_091
1	1	0	0
0	0	1	1	3	s_091
1	1	0	0
0	0	1	1	4	s_091
1	1	0	0
0	0	1	1	5	s_091
1	1	0	0
0	0	1	1	6	s_091
1	1	0	0
0	0	1	1	7	s_091
1	1	0	0
0	0	1	1	8	s_091
1	1	0	0
0	0	1	1	9	s_091
1	1	0	0
A1	B1	C1	D1	Tk
A2	B2	C2	D2
0	0	1	0	0	s_029
0	1	1	0
0	0	1	0	1	s_089
1	1	0	0
0	0	1	1	2	s_091
1	1	0	0
0	0	1	1	3	s_091
1	1	0	0
0	0	1	1	4	s_091
1	1	0	0
0	0	1	1	5	s_091
1	1	0	0
0	0	1	1	6	s_091
1	1	0	0
0	0	1	1	7	s_091
1	1	0	0
0	0	1	1	8	s_091
1	1	0	0
0	0	1	1	9	s_091
1	1	0	0
A1	B1	C1	D1	Tk
A2	B2	C2	D2
0	0	1	0	0	s_030
0	1	1	1
0	0	1	0	1	s_094
1	1	1	1
0	0	1	0	2	s_094
1	1	1	1
0	0	1	0	3	s_094
1	1	1	1
0	0	1	0	4	s_094
1	1	1	1
0	0	1	0	5	s_094
1	1	1	1
0	0	1	0	6	s_094
1	1	1	1
0	0	1	0	7	s_094
1	1	1	1
0	0	1	0	8	s_094
1	1	1	1
0	0	1	0	9	s_094
1	1	1	1
A1	B1	C1	D1	Tk
A2	B2	C2	D2
0	0	1	1	0	s_031
0	1	1	0
0	0	1	1	1	s_091
1	1	0	0
0	0	1	1	2	s_091
1	1	0	0
0	0	1	1	3	s_091
1	1	0	0
0	0	1	1	4	s_091
1	1	0	0
0	0	1	1	5	s_091
1	1	0	0
0	0	1	1	6	s_091
1	1	0	0
0	0	1	1	7	s_091
1	1	0	0
0	0	1	1	8	s_091
1	1	0	0
0	0	1	1	9	s_091
1	1	0	0
A1	B1	C1	D1	Tk
A2	B2	C2	D2
0	0	1	1	0	s_032
0	1	1	1
0	0	1	1	1	s_096
1	1	1	1
0	0	1	1	2	s_096
1	1	1	1
0	0	1	1	3	s_096
1	1	1	1
0	0	1	1	4	s_096
1	1	1	1
0	0	1	1	5	s_096
1	1	1	1
0	0	1	1	6	s_096
1	1	1	1
0	0	1	1	7	s_096
1	1	1	1
0	0	1	1	8	s_096
1	1	1	1
0	0	1	1	9	s_096
1	1	1	1
A1	B1	C1	D1	Tk
A2	B2	C2	D2
0	1	0	0	0	s_033
0	0	0	0
1	1	1	0	1	s_249
1	1	0	0
1	1	1	1	2	s_251
1	1	0	0
1	1	1	1	3	s_251
1	1	0	0
1	1	1	1	4	s_251
1	1	0	0
1	1	1	1	5	s_251
1	1	0	0
1	1	1	1	6	s_251
1	1	0	0
1	1	1	1	7	s_251
1	1	0	0
1	1	1	1	8	s_251
1	1	0	0
1	1	1	1	9	s_251
1	1	0	0
A1	B1	C1	D1	Tk
A2	B2	C2	D2
0	1	0	0	0	s_034
0	0	0	1
1	1	1	0	1	s_249
1	1	0	0
1	1	1	1	2	s_251
1	1	0	0
1	1	1	1	3	s_251
1	1	0	0
1	1	1	1	4	s_251
1	1	0	0
1	1	1	1	5	s_251
1	1	0	0
1	1	1	1	6	s_251
1	1	0	0
1	1	1	1	7	s_251
1	1	0	0
1	1	1	1	8	s_251
1	1	0	0
1	1	1	1	9	s_251
1	1	0	0
A1	B1	C1	D1	Tk
A2	B2	C2	D2
0	1	0	1	0	s_035
0	0	0	0
1	1	1	1	1	s_251
1	1	0	0
1	1	1	1	2	s_251
1	1	0	0
1	1	1	1	3	s_251
1	1	0	0
1	1	1	1	4	s_251
1	1	0	0
1	1	1	1	5	s_251
1	1	0	0
1	1	1	1	6	s_251
1	1	0	0
1	1	1	1	7	s_251
1	1	0	0
1	1	1	1	8	s_251
1	1	0	0
1	1	1	1	9	s_251
1	1	0	0
A1	B1	C1	D1	Tk
A2	B2	C2	D2
0	1	0	1	0	s_036
0	0	0	1
1	1	1	1	1	s_251
1	1	0	0
1	1	1	1	2	s_251
1	1	0	0
1	1	1	1	3	s_251
1	1	0	0
1	1	1	1	4	s_251
1	1	0	0
1	1	1	1	5	s_251
1	1	0	0
1	1	1	1	6	s_251
1	1	0	0
1	1	1	1	7	s_251
1	1	0	0
1	1	1	1	8	s_251
1	1	0	0
1	1	1	1	9	s_251
1	1	0	0
A1	B1	C1	D1	Tk
A2	B2	C2	D2
0	1	0	0	0	s_037
0	0	1	0
1	1	1	0	1	s_249
1	1	0	0
1	1	1	1	2	s_251
1	1	0	0
1	1	1	1	3	s_251
1	1	0	0
1	1	1	1	4	s_251
1	1	0	0
1	1	1	1	5	s_251
1	1	0	0
1	1	1	1	6	s_251
1	1	0	0
1	1	1	1	7	s_251
1	1	0	0
1	1	1	1	8	s_251
1	1	0	0
1	1	1	1	9	s_251
1	1	0	0
A1	B1	C1	D1	Tk
A2	B2	C2	D2
0	1	0	0	0	s_038
0	0	1	1
1	1	1	0	1	s_250
1	1	0	1
1	1	1	0	2	s_249
1	1	0	0
1	1	1	1	3	s_251
1	1	0	0
1	1	1	1	4	s_251
1	1	0	0
1	1	1	1	5	s_251
1	1	0	0
1	1	1	1	6	s_251
1	1	0	0
1	1	1	1	7	s_251
1	1	0	0
1	1	1	1	8	s_251
1	1	0	0
1	1	1	1	9	s_251
1	1	0	0
A1	B1	C1	D1	Tk
A2	B2	C2	D2
0	1	0	1	0	s_039
0	0	1	0
1	1	1	1	1	s_251
1	1	0	0
1	1	1	1	2	s_251
1	1	0	0
1	1	1	1	3	s_251
1	1	0	0
1	1	1	1	4	s_251
1	1	0	0
1	1	1	1	5	s_251
1	1	0	0
1	1	1	1	6	s_251
1	1	0	0
1	1	1	1	7	s_251
1	1	0	0
1	1	1	1	8	s_251
1	1	0	0
1	1	1	1	9	s_251
1	1	0	0
A1	B1	C1	D1	Tk
A2	B2	C2	D2
0	1	0	1	0	s_040
0	0	1	1
1	1	1	1	1	s_252
1	1	0	1
1	1	1	1	2	s_251
1	1	0	0
1	1	1	1	3	s_251
1	1	0	0
1	1	1	1	4	s_251
1	1	0	0
1	1	1	1	5	s_251
1	1	0	0
1	1	1	1	6	s_251
1	1	0	0
1	1	1	1	7	s_251
1	1	0	0
1	1	1	1	8	s_251
1	1	0	0
1	1	1	1	9	s_251
1	1	0	0
A1	B1	C1	D1	Tk
A2	B2	C2	D2
0	1	1	0	0	s_041
0	0	0	0
1	1	1	1	1	s_251
1	1	0	0
1	1	1	1	2	s_251
1	1	0	0
1	1	1	1	3	s_251
1	1	0	0
1	1	1	1	4	s_251
1	1	0	0
1	1	1	1	5	s_251
1	1	0	0
1	1	1	1	6	s_251
1	1	0	0
1	1	1	1	7	s_251
1	1	0	0
1	1	1	1	8	s_251
1	1	0	0
1	1	1	1	9	s_251
1	1	0	0
A1	B1	C1	D1	Tk
A2	B2	C2	D2
0	1	1	0	0	s_042
0	0	0	1
1	1	1	0	1	s_249
1	1	0	0
1	1	1	1	2	s_251
1	1	0	0
1	1	1	1	3	s_251
1	1	0	0
1	1	1	1	4	s_251
1	1	0	0
1	1	1	1	5	s_251
1	1	0	0
1	1	1	1	6	s_251
1	1	0	0
1	1	1	1	7	s_251
1	1	0	0
1	1	1	1	8	s_251
1	1	0	0
1	1	1	1	9	s_251
1	1	0	0
A1	B1	C1	D1	Tk
A2	B2	C2	D2
0	1	1	1	0	s_043
0	0	0	0
1	1	1	1	1	s_251
1	1	0	0
1	1	1	1	2	s_251
1	1	0	0
1	1	1	1	3	s_251
1	1	0	0
1	1	1	1	4	s_251
1	1	0	0
1	1	1	1	5	s_251
1	1	0	0
1	1	1	1	6	s_251
1	1	0	0
1	1	1	1	7	s_251
1	1	0	0
1	1	1	1	8	s_251
1	1	0	0
1	1	1	1	9	s_251
1	1	0	0
A1	B1	C1	D1	Tk
A2	B2	C2	D2
0	1	1	1	0	s_044
0	0	0	1
1	1	1	1	1	s_251
1	1	0	0
1	1	1	1	2	s_251
1	1	0	0
1	1	1	1	3	s_251
1	1	0	0
1	1	1	1	4	s_251
1	1	0	0
1	1	1	1	5	s_251
1	1	0	0
1	1	1	1	6	s_251
1	1	0	0
1	1	1	1	7	s_251
1	1	0	0
1	1	1	1	8	s_251
1	1	0	0
1	1	1	1	9	s_251
1	1	0	0
A1	B1	C1	D1	Tk
A2	B2	C2	D2
0	1	1	0	0	s_045
0	0	1	0
1	1	1	0	1	s_249
1	1	0	0
1	1	1	1	2	s_251
1	1	0	0
1	1	1	1	3	s_251
1	1	0	0
1	1	1	1	4	s_251
1	1	0	0
1	1	1	1	5	s_251
1	1	0	0
1	1	1	1	6	s_251
1	1	0	0
1	1	1	1	7	s_251
1	1	0	0
1	1	1	1	8	s_251
1	1	0	0
1	1	1	1	9	s_251
1	1	0	0
A1	B1	C1	D1	Tk
A2	B2	C2	D2
0	1	1	0	0	s_046
0	0	1	1
1	1	1	0	1	s_250
1	1	0	1
1	1	1	0	2	s_249
1	1	0	0
1	1	1	1	3	s_251
1	1	0	0
1	1	1	1	4	s_251
1	1	0	0
1	1	1	1	5	s_251
1	1	0	0
1	1	1	1	6	s_251
1	1	0	0
1	1	1	1	7	s_251
1	1	0	0
1	1	1	1	8	s_251
1	1	0	0
1	1	1	1	9	s_251
1	1	0	0
A1	B1	C1	D1	Tk
A2	B2	C2	D2
0	1	1	1	0	s_047
0	0	1	0
1	1	1	1	1	s_251
1	1	0	0
1	1	1	1	2	s_251
1	1	0	0
1	1	1	1	3	s_251
1	1	0	0
1	1	1	1	4	s_251
1	1	0	0
1	1	1	1	5	s_251
1	1	0	0
1	1	1	1	6	s_251
1	1	0	0
1	1	1	1	7	s_251
1	1	0	0
1	1	1	1	8	s_251
1	1	0	0
1	1	1	1	9	s_251
1	1	0	0
A1	B1	C1	D1	Tk
A2	B2	C2	D2
0	1	1	1	0	s_048
0	0	1	1
1	1	1	1	1	s_252
1	1	0	1
1	1	1	1	2	s_251
1	1	0	0
1	1	1	1	3	s_251
1	1	0	0
1	1	1	1	4	s_251
1	1	0	0
1	1	1	1	5	s_251
1	1	0	0
1	1	1	1	6	s_251
1	1	0	0
1	1	1	1	7	s_251
1	1	0	0
1	1	1	1	8	s_251
1	1	0	0
1	1	1	1	9	s_251
1	1	0	0
A1	B1	C1	D1	Tk
A2	B2	C2	D2
0	1	0	0	0	s_049
0	1	0	0
1	1	1	0	1	s_249
1	1	0	0
1	1	1	1	2	s_251
1	1	0	0
1	1	1	1	3	s_251
1	1	0	0
1	1	1	1	4	s_251
1	1	0	0
1	1	1	1	5	s_251
1	1	0	0
1	1	1	1	6	s_251
1	1	0	0
1	1	1	1	7	s_251
1	1	0	0
1	1	1	1	8	s_251
1	1	0	0
1	1	1	1	9	s_251
1	1	0	0
A1	B1	C1	D1	Tk
A2	B2	C2	D2
0	1	0	0	0	s_050
0	1	0	1
1	1	1	0	1	s_249
1	1	0	0
1	1	1	1	2	s_251
1	1	0	0
1	1	1	1	3	s_251
1	1	0	0
1	1	1	1	4	s_251
1	1	0	0
1	1	1	1	5	s_251
1	1	0	0
1	1	1	1	6	s_251
1	1	0	0
1	1	1	1	7	s_251
1	1	0	0
1	1	1	1	8	s_251
1	1	0	0
1	1	1	1	9	s_251
1	1	0	0
A1	B1	C1	D1	Tk
A2	B2	C2	D2
0	1	0	1	0	s_051
0	1	0	0
1	1	1	1	1	s_251
1	1	0	0
1	1	1	1	2	s_251
1	1	0	0
1	1	1	1	3	s_251
1	1	0	0
1	1	1	1	4	s_251
1	1	0	0
1	1	1	1	5	s_251
1	1	0	0
1	1	1	1	6	s_251
1	1	0	0
1	1	1	1	7	s_251
1	1	0	0
1	1	1	1	8	s_251
1	1	0	0
1	1	1	1	9	s_251
1	1	0	0
A1	B1	C1	D1	Tk
A2	B2	C2	D2
0	1	0	1	0	s_052
0	1	0	1
1	1	1	1	1	s_251
1	1	0	0
1	1	1	1	2	s_251
1	1	0	0
1	1	1	1	3	s_251
1	1	0	0
1	1	1	1	4	s_251
1	1	0	0
1	1	1	1	5	s_251
1	1	0	0
1	1	1	1	6	s_251
1	1	0	0
1	1	1	1	7	s_251
1	1	0	0
1	1	1	1	8	s_251
1	1	0	0
1	1	1	1	9	s_251
1	1	0	0
A1	B1	C1	D1	Tk
A2	B2	C2	D2
0	1	0	0	0	s_053
0	1	1	0
1	1	1	0	1	s_249
1	1	0	0
1	1	1	1	2	s_251
1	1	0	0
1	1	1	1	3	s_251
1	1	0	0
1	1	1	1	4	s_251
1	1	0	0
1	1	1	1	5	s_251
1	1	0	0
1	1	1	1	6	s_251
1	1	0	0
1	1	1	1	7	s_251
1	1	0	0
1	1	1	1	8	s_251
1	1	0	0
1	1	1	1	9	s_251
1	1	0	0
A1	B1	C1	D1	Tk
A2	B2	C2	D2
0	1	0	0	0	s_054
0	1	1	1
1	1	1	0	1	s_254
1	1	1	1
1	1	1	0	2	s_254
1	1	1	1
1	1	1	0	3	s_254
1	1	1	1
1	1	1	0	4	s_254
1	1	1	1
1	1	1	0	5	s_254
1	1	1	1
1	1	1	0	6	s_254
1	1	1	1
1	1	1	0	7	s_254
1	1	1	1
1	1	1	0	8	s_254
1	1	1	1
1	1	1	0	9	s_254
1	1	1	1
A1	B1	C1	D1	Tk
A2	B2	C2	D2
0	1	0	1	0	s_055
0	1	1	0
1	1	1	1	1	s_251
1	1	0	0
1	1	1	1	2	s_251
1	1	0	0
1	1	1	1	3	s_251
1	1	0	0
1	1	1	1	4	s_251
1	1	0	0
1	1	1	1	5	s_251
1	1	0	0
1	1	1	1	6	s_251
1	1	0	0
1	1	1	1	7	s_251
1	1	0	0
1	1	1	1	8	s_251
1	1	0	0
1	1	1	1	9	s_251
1	1	0	0
A1	B1	C1	D1	Tk
A2	B2	C2	D2
0	1	0	1	0	s_056
0	1	1	1
1	1	1	1	1	s_256
1	1	1	1
1	1	1	1	2	s_256
1	1	1	1
1	1	1	1	3	s_256
1	1	1	1
1	1	1	1	4	s_256
1	1	1	1
1	1	1	1	5	s_256
1	1	1	1
1	1	1	1	6	s_256
1	1	1	1
1	1	1	1	7	s_256
1	1	1	1
1	1	1	1	8	s_256
1	1	1	1
1	1	1	1	9	s_256
1	1	1	1
A1	B1	C1	D1	Tk
A2	B2	C2	D2
0	1	1	0	0	s_057
0	1	0	0
1	1	1	1	1	s_251
1	1	0	0
1	1	1	1	2	s_251
1	1	0	0
1	1	1	1	3	s_251
1	1	0	0
1	1	1	1	4	s_251
1	1	0	0
1	1	1	1	5	s_251
1	1	0	0
1	1	1	1	6	s_251
1	1	0	0
1	1	1	1	7	s_251
1	1	0	0
1	1	1	1	8	s_251
1	1	0	0
1	1	1	1	9	s_251
1	1	0	0
A1	B1	C1	D1	Tk
A2	B2	C2	D2
0	1	1	0	0	s_058
0	1	0	1
1	1	1	0	1	s_249
1	1	0	0
1	1	1	1	2	s_251
1	1	0	0
1	1	1	1	3	s_251
1	1	0	0
1	1	1	1	4	s_251
1	1	0	0
1	1	1	1	5	s_251
1	1	0	0
1	1	1	1	6	s_251
1	1	0	0
1	1	1	1	7	s_251
1	1	0	0
1	1	1	1	8	s_251
1	1	0	0
1	1	1	1	9	s_251
1	1	0	0
A1	B1	C1	D1	Tk
A2	B2	C2	D2
0	1	1	1	0	s_059
0	1	0	0
1	1	1	1	1	s_251
1	1	0	0
1	1	1	1	2	s_251
1	1	0	0
1	1	1	1	3	s_251
1	1	0	0
1	1	1	1	4	s_251
1	1	0	0
1	1	1	1	5	s_251
1	1	0	0
1	1	1	1	6	s_251
1	1	0	0
1	1	1	1	7	s_251
1	1	0	0
1	1	1	1	8	s_251
1	1	0	0
1	1	1	1	9	s_251
1	1	0	0
A1	B1	C1	D1	Tk
A2	B2	C2	D2
0	1	1	1	0	s_060
0	1	0	1
1	1	1	1	1	s_251
1	1	0	0
1	1	1	1	2	s_251
1	1	0	0
1	1	1	1	3	s_251
1	1	0	0
1	1	1	1	4	s_251
1	1	0	0
1	1	1	1	5	s_251
1	1	0	0
1	1	1	1	6	s_251
1	1	0	0
1	1	1	1	7	s_251
1	1	0	0
1	1	1	1	8	s_251
1	1	0	0
1	1	1	1	9	s_251
1	1	0	0
A1	B1	C1	D1	Tk
A2	B2	C2	D2
0	1	1	0	0	s_061
0	1	1	0
1	1	1	0	1	s_249
1	1	0	0
1	1	1	1	2	s_251
1	1	0	0
1	1	1	1	3	s_251
1	1	0	0
1	1	1	1	4	s_251
1	1	0	0
1	1	1	1	5	s_251
1	1	0	0
1	1	1	1	6	s_251
1	1	0	0
1	1	1	1	7	s_251
1	1	0	0
1	1	1	1	8	s_251
1	1	0	0
1	1	1	1	9	s_251
1	1	0	0
A1	B1	C1	D1	Tk
A2	B2	C2	D2
0	1	1	0	0	s_062
0	1	1	1
1	1	1	0	1	s_254
1	1	1	1
1	1	1	0	2	s_254
1	1	1	1
1	1	1	0	3	s_254
1	1	1	1
1	1	1	0	4	s_254
1	1	1	1
1	1	1	0	5	s_254
1	1	1	1
1	1	1	0	6	s_254
1	1	1	1
1	1	1	0	7	s_254
1	1	1	1
1	1	1	0	8	s_254
1	1	1	1
1	1	1	0	9	s_254
1	1	1	1
A1	B1	C1	D1	Tk
A2	B2	C2	D2
0	1	1	1	0	s_063
0	1	1	0
1	1	1	1	1	s_251
1	1	0	0
1	1	1	1	2	s_251
1	1	0	0
1	1	1	1	3	s_251
1	1	0	0
1	1	1	1	4	s_251
1	1	0	0
1	1	1	1	5	s_251
1	1	0	0
1	1	1	1	6	s_251
1	1	0	0
1	1	1	1	7	s_251
1	1	0	0
1	1	1	1	8	s_251
1	1	0	0
1	1	1	1	9	s_251
1	1	0	0
A1	B1	C1	D1	Tk
A2	B2	C2	D2
0	1	1	1	0	s_064
0	1	1	1
1	1	1	1	1	s_256
1	1	1	1
1	1	1	1	2	s_256
1	1	1	1
1	1	1	1	3	s_256
1	1	1	1
1	1	1	1	4	s_256
1	1	1	1
1	1	1	1	5	s_256
1	1	1	1
1	1	1	1	6	s_256
1	1	1	1
1	1	1	1	7	s_256
1	1	1	1
1	1	1	1	8	s_256
1	1	1	1
1	1	1	1	9	s_256
1	1	1	1
A1	B1	C1	D1	Tk
A2	B2	C2	D2
0	0	0	0	0	s_065
1	0	0	0
0	0	1	0	1	s_089
1	1	0	0
0	0	1	1	2	s_091
1	1	0	0
0	0	1	1	3	s_091
1	1	0	0
0	0	1	1	4	s_091
1	1	0	0
0	0	1	1	5	s_091
1	1	0	0
0	0	1	1	6	s_091
1	1	0	0
0	0	1	1	7	s_091
1	1	0	0
0	0	1	1	8	s_091
1	1	0	0
0	0	1	1	9	s_091
1	1	0	0
A1	B1	C1	D1	Tk
A2	B2	C2	D2
0	0	0	0	0	s_066
1	0	0	1
0	0	1	0	1	s_089
1	1	0	0
0	0	1	1	2	s_091
1	1	0	0
0	0	1	1	3	s_091
1	1	0	0
0	0	1	1	4	s_091
1	1	0	0
0	0	1	1	5	s_091
1	1	0	0
0	0	1	1	6	s_091
1	1	0	0
0	0	1	1	7	s_091
1	1	0	0
0	0	1	1	8	s_091
1	1	0	0
0	0	1	1	9	s_091
1	1	0	0
A1	B1	C1	D1	Tk
A2	B2	C2	D2
0	0	0	1	0	s_067
1	0	0	0
0	0	1	1	1	s_091
1	1	0	0
0	0	1	1	2	s_091
1	1	0	0
0	0	1	1	3	s_091
1	1	0	0
0	0	1	1	4	s_091
1	1	0	0
0	0	1	1	5	s_091
1	1	0	0
0	0	1	1	6	s_091
1	1	0	0
0	0	1	1	7	s_091
1	1	0	0
0	0	1	1	8	s_091
1	1	0	0
0	0	1	1	9	s_091
1	1	0	0
A1	B1	C1	D1	Tk
A2	B2	C2	D2
0	0	0	1	0	s_068
1	0	0	1
0	0	1	1	1	s_091
1	1	0	0
0	0	1	1	2	s_091
1	1	0	0
0	0	1	1	3	s_091
1	1	0	0
0	0	1	1	4	s_091
1	1	0	0
0	0	1	1	5	s_091
1	1	0	0
0	0	1	1	6	s_091
1	1	0	0
0	0	1	1	7	s_091
1	1	0	0
0	0	1	1	8	s_091
1	1	0	0
0	0	1	1	9	s_091
1	1	0	0
A1	B1	C1	D1	Tk
A2	B2	C2	D2
0	0	0	0	0	s_069
1	0	1	0
0	0	1	0	1	s_089
1	1	0	0
0	0	1	1	2	s_091
1	1	0	0
0	0	1	1	3	s_091
1	1	0	0
0	0	1	1	4	s_091
1	1	0	0
0	0	1	1	5	s_091
1	1	0	0
0	0	1	1	6	s_091
1	1	0	0
0	0	1	1	7	s_091
1	1	0	0
0	0	1	1	8	s_091
1	1	0	0
0	0	1	1	9	s_091
1	1	0	0
A1	B1	C1	D1	Tk
A2	B2	C2	D2
0	0	0	0	0	s_070
1	0	1	1
0	0	1	0	1	s_090
1	1	0	1
0	0	1	0	2	s_089
1	1	0	0
0	0	1	1	3	s_091
1	1	0	0
0	0	1	1	4	s_091
1	1	0	0
0	0	1	1	5	s_091
1	1	0	0
0	0	1	1	6	s_091
1	1	0	0
0	0	1	1	7	s_091
1	1	0	0
0	0	1	1	8	s_091
1	1	0	0
0	0	1	1	9	s_091
1	1	0	0
A1	B1	C1	D1	Tk
A2	B2	C2	D2
0	0	0	1	0	s_071
1	0	1	0
0	0	1	1	1	s_091
1	1	0	0
0	0	1	1	2	s_091
1	1	0	0
0	0	1	1	3	s_091
1	1	0	0
0	0	1	1	4	s_091
1	1	0	0
0	0	1	1	5	s_091
1	1	0	0
0	0	1	1	6	s_091
1	1	0	0
0	0	1	1	7	s_091
1	1	0	0
0	0	1	1	8	s_091
1	1	0	0
0	0	1	1	9	s_091
1	1	0	0
A1	B1	C1	D1	Tk
A2	B2	C2	D2
0	0	0	1	0	s_072
1	0	1	1
0	0	1	1	1	s_092
1	1	0	1
0	0	1	1	2	s_091
1	1	0	0
0	0	1	1	3	s_091
1	1	0	0
0	0	1	1	4	s_091
1	1	0	0
0	0	1	1	5	s_091
1	1	0	0
0	0	1	1	6	s_091
1	1	0	0
0	0	1	1	7	s_091
1	1	0	0
0	0	1	1	8	s_091
1	1	0	0
0	0	1	1	9	s_091
1	1	0	0
A1	B1	C1	D1	Tk
A2	B2	C2	D2
0	0	1	0	0	s_073
1	0	0	0
0	0	1	1	1	s_091
1	1	0	0
0	0	1	1	2	s_091
1	1	0	0
0	0	1	1	3	s_091
1	1	0	0
0	0	1	1	4	s_091
1	1	0	0
0	0	1	1	5	s_091
1	1	0	0
0	0	1	1	6	s_091
1	1	0	0
0	0	1	1	7	s_091
1	1	0	0
0	0	1	1	8	s_091
1	1	0	0
0	0	1	1	9	s_091
1	1	0	0
A1	B1	C1	D1	Tk
A2	B2	C2	D2
0	0	1	0	0	s_074
1	0	0	1
0	0	1	0	1	s_089
1	1	0	0
0	0	1	1	2	s_091
1	1	0	0
0	0	1	1	3	s_091
1	1	0	0
0	0	1	1	4	s_091
1	1	0	0
0	0	1	1	5	s_091
1	1	0	0
0	0	1	1	6	s_091
1	1	0	0
0	0	1	1	7	s_091
1	1	0	0
0	0	1	1	8	s_091
1	1	0	0
0	0	1	1	9	s_091
1	1	0	0
A1	B1	C1	D1	Tk
A2	B2	C2	D2
0	0	1	1	0	s_075
1	0	0	0
0	0	1	1	1	s_091
1	1	0	0
0	0	1	1	2	s_091
1	1	0	0
0	0	1	1	3	s_091
1	1	0	0
0	0	1	1	4	s_091
1	1	0	0
0	0	1	1	5	s_091
1	1	0	0
0	0	1	1	6	s_091
1	1	0	0
0	0	1	1	7	s_091
1	1	0	0
0	0	1	1	8	s_091
1	1	0	0
0	0	1	1	9	s_091
1	1	0	0
A1	B1	C1	D1	Tk
A2	B2	C2	D2
0	0	1	1	0	s_076
1	0	0	1
0	0	1	1	1	s_091
1	1	0	0
0	0	1	1	2	s_091
1	1	0	0
0	0	1	1	3	s_091
1	1	0	0
0	0	1	1	4	s_091
1	1	0	0
0	0	1	1	5	s_091
1	1	0	0
0	0	1	1	6	s_091
1	1	0	0
0	0	1	1	7	s_091
1	1	0	0
0	0	1	1	8	s_091
1	1	0	0
0	0	1	1	9	s_091
1	1	0	0
A1	B1	C1	D1	Tk
A2	B2	C2	D2
0	0	1	0	0	s_077
1	0	1	0
0	0	1	0	1	s_089
1	1	0	0
0	0	1	1	2	s_091
1	1	0	0
0	0	1	1	3	s_091
1	1	0	0
0	0	1	1	4	s_091
1	1	0	0
0	0	1	1	5	s_091
1	1	0	0
0	0	1	1	6	s_091
1	1	0	0
0	0	1	1	7	s_091
1	1	0	0
0	0	1	1	8	s_091
1	1	0	0
0	0	1	1	9	s_091
1	1	0	0
A1	B1	C1	D1	Tk
A2	B2	C2	D2
0	0	1	0	0	s_078
1	0	1	1
0	0	1	0	1	s_090
1	1	0	1
0	0	1	0	2	s_089
1	1	0	0
0	0	1	1	3	s_091
1	1	0	0
0	0	1	1	4	s_091
1	1	0	0
0	0	1	1	5	s_091
1	1	0	0
0	0	1	1	6	s_091
1	1	0	0
0	0	1	1	7	s_091
1	1	0	0
0	0	1	1	8	s_091
1	1	0	0
0	0	1	1	9	s_091
1	1	0	0
A1	B1	C1	D1	Tk
A2	B2	C2	D2
0	0	1	1	0	s_079
1	0	1	0
0	0	1	1	1	s_091
1	1	0	0
0	0	1	1	2	s_091
1	1	0	0
0	0	1	1	3	s_091
1	1	0	0
0	0	1	1	4	s_091
1	1	0	0
0	0	1	1	5	s_091
1	1	0	0
0	0	1	1	6	s_091
1	1	0	0
0	0	1	1	7	s_091
1	1	0	0
0	0	1	1	8	s_091
1	1	0	0
0	0	1	1	9	s_091
1	1	0	0
A1	B1	C1	D1	Tk
A2	B2	C2	D2
0	0	1	1	0	s_080
1	0	1	1
0	0	1	1	1	s_092
1	1	0	1
0	0	1	1	2	s_091
1	1	0	0
0	0	1	1	3	s_091
1	1	0	0
0	0	1	1	4	s_091
1	1	0	0
0	0	1	1	5	s_091
1	1	0	0
0	0	1	1	6	s_091
1	1	0	0
0	0	1	1	7	s_091
1	1	0	0
0	0	1	1	8	s_091
1	1	0	0
0	0	1	1	9	s_091
1	1	0	0
A1	B1	C1	D1	Tk
A2	B2	C2	D2
0	0	0	0	0	s_081
1	1	0	0
0	0	1	0	1	s_089
1	1	0	0
0	0	1	1	2	s_091
1	1	0	0
0	0	1	1	3	s_091
1	1	0	0
0	0	1	1	4	s_091
1	1	0	0
0	0	1	1	5	s_091
1	1	0	0
0	0	1	1	6	s_091
1	1	0	0
0	0	1	1	7	s_091
1	1	0	0
0	0	1	1	8	s_091
1	1	0	0
0	0	1	1	9	s_091
1	1	0	0
A1	B1	C1	D1	Tk
A2	B2	C2	D2
0	0	0	0	0	s_082
1	1	0	1
0	0	1	0	1	s_089
1	1	0	0
0	0	1	1	2	s_091
1	1	0	0
0	0	1	1	3	s_091
1	1	0	0
0	0	1	1	4	s_091
1	1	0	0
0	0	1	1	5	s_091
1	1	0	0
0	0	1	1	6	s_091
1	1	0	0
0	0	1	1	7	s_091
1	1	0	0
0	0	1	1	8	s_091
1	1	0	0
0	0	1	1	9	s_091
1	1	0	0
A1	B1	C1	D1	Tk
A2	B2	C2	D2
0	0	0	1	0	s_083
1	1	0	0
0	0	1	1	1	s_091
1	1	0	0
0	0	1	1	2	s_091
1	1	0	0
0	0	1	1	3	s_091
1	1	0	0
0	0	1	1	4	s_091
1	1	0	0
0	0	1	1	5	s_091
1	1	0	0
0	0	1	1	6	s_091
1	1	0	0
0	0	1	1	7	s_091
1	1	0	0
0	0	1	1	8	s_091
1	1	0	0
0	0	1	1	9	s_091
1	1	0	0
A1	B1	C1	D1	Tk
A2	B2	C2	D2
0	0	0	1	0	s_084
1	1	0	1
0	0	1	1	1	s_091
1	1	0	0
0	0	1	1	2	s_091
1	1	0	0
0	0	1	1	3	s_091
1	1	0	0
0	0	1	1	4	s_091
1	1	0	0
0	0	1	1	5	s_091
1	1	0	0
0	0	1	1	6	s_091
1	1	0	0
0	0	1	1	7	s_091
1	1	0	0
0	0	1	1	8	s_091
1	1	0	0
0	0	1	1	9	s_091
1	1	0	0
A1	B1	C1	D1	Tk
A2	B2	C2	D2
0	0	0	0	0	s_085
1	1	1	0
0	0	1	0	1	s_089
1	1	0	0
0	0	1	1	2	s_091
1	1	0	0
0	0	1	1	3	s_091
1	1	0	0
0	0	1	1	4	s_091
1	1	0	0
0	0	1	1	5	s_091
1	1	0	0
0	0	1	1	6	s_091
1	1	0	0
0	0	1	1	7	s_091
1	1	0	0
0	0	1	1	8	s_091
1	1	0	0
0	0	1	1	9	s_091
1	1	0	0
A1	B1	C1	D1	Tk
A2	B2	C2	D2
0	0	0	0	0	s_086
1	1	1	1
0	0	1	0	1	s_094
1	1	1	1
0	0	1	0	2	s_094
1	1	1	1
0	0	1	0	3	s_094
1	1	1	1
0	0	1	0	4	s_094
1	1	1	1
0	0	1	0	5	s_094
1	1	1	1
0	0	1	0	6	s_094
1	1	1	1
0	0	1	0	7	s_094
1	1	1	1
0	0	1	0	8	s_094
1	1	1	1
0	0	1	0	9	s_094
1	1	1	1
A1	B1	C1	D1	Tk
A2	B2	C2	D2
0	0	0	1	0	s_087
1	1	1	0
0	0	1	1	1	s_091
1	1	0	0
0	0	1	1	2	s_091
1	1	0	0
0	0	1	1	3	s_091
1	1	0	0
0	0	1	1	4	s_091
1	1	0	0
0	0	1	1	5	s_091
1	1	0	0
0	0	1	1	6	s_091
1	1	0	0
0	0	1	1	7	s_091
1	1	0	0
0	0	1	1	8	s_091
1	1	0	0
0	0	1	1	9	s_091
1	1	0	0
A1	B1	C1	D1	Tk
A2	B2	C2	D2
0	0	0	1	0	s_088
1	1	1	1
0	0	1	1	1	s_096
1	1	1	1
0	0	1	1	2	s_096
1	1	1	1
0	0	1	1	3	s_096
1	1	1	1
0	0	1	1	4	s_096
1	1	1	1
0	0	1	1	5	s_096
1	1	1	1
0	0	1	1	6	s_096
1	1	1	1
0	0	1	1	7	s_096
1	1	1	1
0	0	1	1	8	s_096
1	1	1	1
0	0	1	1	9	s_096
1	1	1	1
A1	B1	C1	D1	Tk
A2	B2	C2	D2
0	0	1	0	0	s_089
1	1	0	0
0	0	1	1	1	s_091
1	1	0	0
0	0	1	1	2	s_091
1	1	0	0
0	0	1	1	3	s_091
1	1	0	0
0	0	1	1	4	s_091
1	1	0	0
0	0	1	1	5	s_091
1	1	0	0
0	0	1	1	6	s_091
1	1	0	0
0	0	1	1	7	s_091
1	1	0	0
0	0	1	1	8	s_091
1	1	0	0
0	0	1	1	9	s_091
1	1	0	0
A1	B1	C1	D1	Tk
A2	B2	C2	D2
0	0	1	0	0	s_090
1	1	0	1
0	0	1	0	1	s_089
1	1	0	0
0	0	1	1	2	s_091
1	1	0	0
0	0	1	1	3	s_091
1	1	0	0
0	0	1	1	4	s_091
1	1	0	0
0	0	1	1	5	s_091
1	1	0	0
0	0	1	1	6	s_091
1	1	0	0
0	0	1	1	7	s_091
1	1	0	0
0	0	1	1	8	s_091
1	1	0	0
0	0	1	1	9	s_091
1	1	0	0
A1	B1	C1	D1	Tk
A2	B2	C2	D2
0	0	1	1	0	s_091
1	1	0	0
0	0	1	1	1	s_091
1	1	0	0
0	0	1	1	2	s_091
1	1	0	0
0	0	1	1	3	s_091
1	1	0	0
0	0	1	1	4	s_091
1	1	0	0
0	0	1	1	5	s_091
1	1	0	0
0	0	1	1	6	s_091
1	1	0	0
0	0	1	1	7	s_091
1	1	0	0
0	0	1	1	8	s_091
1	1	0	0
[truncated: 3,632 more rows]
